# Supplementary material for: Accurate prediction of functional states of cis-regulatory modules reveals common epigenetic rules in humans and mice
Source: BMC Biol. 2022 Oct 5;20:221. doi: 10.1186/s12915-022-01426-9 (PMC9535988; doi:10.1186/s12915-022-01426-9)
Supplement: Supplementary file 1 — Additional file 1: Table S1. TF ChIP-seq datasets of in human cell/tissue types. Table S2. TF ChIP-seq datasets of in mouse cell/tissue types. Table S3. Summary of datasets in 67 human cell/tissue types. Table S4. Summary of datasets in 64 mouse cell/tissue types. Table S5. Enriched GO terms for genes closest to uniquely active CRMs in human H1 embryonic stem cells. Table S6. Enriched GO terms for genes closest to uniquely active CRMs in the human brain tissue. Table S7. Enriched GO terms for genes closest to uniquely active CRMs in mouse E14 Embryonic stem cells. Table S8. Enriched GO terms for genes closest to uniquely active CRMs in the mouse brain tissue. Table S9. Enriched GO terms for genes closest to universally active CRMs in 67 human cell lines/tissues. Table S10. Enriched GO terms for genes closest to universally active CRMs in 64 human cell lines/tissues. [file 12915_2022_1426_MOESM1_ESM.xlsx]

## Sheet: Table_S1
Table S1. TF ChIP-seq datasets of in human cell/tissue types.
GSM_ID	Factor	Cell_line	Cell_type	Tissue_type
GSM448026	BTAF1	HeLa	Epithelium	Cervix
GSM448027	GAPDH	HeLa	Epithelium	Cervix
GSM540707	EGR1	K562	Erythroblast	Bone Marrow
GSM460127	TCF4	LS174T	Epithelium	Colon
GSM460125	TCF4	LS174T	Epithelium	Colon
GSM460124	TCF4	LS174T	Epithelium	Colon
GSM460122	TCF4	LS174T	Epithelium	Colon
GSM460121	TCF4	LS174T	Epithelium	Colon
GSM638201	TERF1	BJ	Fibroblast	Skin
GSM638202	TERF2	BJ	Fibroblast	Skin
GSM353640	AR	22RV1	Epithelium	Prostate
GSM520382	PHF8	HEK293T	Epithelium	Embryonic Kidney
GSM539547	SMAD3	BG03	Embryonic Stem Cell	Embryo
GSM539548	SMAD3	BG03	Embryonic Stem Cell	Embryo
GSM508792	BRD7	BJ	Fibroblast	Skin
GSM508791	BRD7	BJ	Fibroblast	Skin
GSM508794	TP53	BJ	Fibroblast	Skin
GSM508793	TP53	BJ	Fibroblast	Skin
GSM575225	CDX2	Caco-2	Epithelium	Colon
GSM575224	CDX2	Caco-2	Epithelium	Colon
GSM575227	GATA6	Caco-2	Epithelium	Colon
GSM575226	GATA6	Caco-2	Epithelium	Colon
GSM575229	HNF4A	Caco-2	Epithelium	Colon
GSM575228	HNF4A	Caco-2	Epithelium	Colon
GSM610330	RUNX1	CMK	Megakaryocyte	Blood
GSM732904	NOTCH1	CUTLL1	T Lymphocyte	Blood
GSM732903	NOTCH1	CUTLL1	T Lymphocyte	Blood
GSM732906	RBPJ	CUTLL1	T Lymphocyte	Blood
GSM732905	RBPJ	CUTLL1	T Lymphocyte	Blood
GSM732907	ZNF143	CUTLL1	T Lymphocyte	Blood
GSM586973	IGF1R	DFB	Melanocyte	Skin
GSM589243	ESR1	ECC-1	Epithelium	Endometrium
GSM589242	ESR1	ECC-1	Epithelium	Endometrium
GSM558678	ETV1	GIST48	Mesenchymal Stem Cell	Stomach
GSM537063	E2F4	GM06990	B Lymphocyte	Blood
GSM558633	VDR	GM10855	Lymphocyte	Blood
GSM558632	VDR	GM10855	Lymphocyte	Blood
GSM558631	VDR	GM10855	Lymphocyte	Blood
GSM558630	VDR	GM10855	Lymphocyte	Blood
GSM558637	VDR	GM10861	Lymphocyte	Blood
GSM558636	VDR	GM10861	Lymphocyte	Blood
GSM558635	VDR	GM10861	Lymphocyte	Blood
GSM558634	VDR	GM10861	Lymphocyte	Blood
GSM754332	FOS	GM12878	B Lymphocyte	Blood
GSM754331	JUND	GM12878	B Lymphocyte	Blood
GSM754333	MAX	GM12878	B Lymphocyte	Blood
GSM754334	MYC	GM12878	B Lymphocyte	Blood
GSM608158	NR2C2	GM12878	B Lymphocyte	Blood
GSM608157	NR2C2	GM12878	B Lymphocyte	Blood
GSM754330	POLR2A	GM12878	B Lymphocyte	Blood
GSM487429	POLR3A	GM12878	B Lymphocyte	Blood
GSM607488	ZNF274	GM12878	B Lymphocyte	Blood
GSM607487	ZNF274	GM12878	B Lymphocyte	Blood
GSM518375	CTCF	H1	Embryonic Stem Cell	Embryo
GSM518374	NANOG	H1	Embryonic Stem Cell	Embryo
GSM563088	PRDM14	H1	Embryonic Stem Cell	Embryo
GSM640691	EOMES	H9	Embryonic Stem Cell	Embryo
GSM602291	EP300	H9	Embryonic Stem Cell	Embryo
GSM327665	EZH2	H9	Embryonic Stem Cell	Embryo
GSM727589	FOXH1	H9	Embryonic Stem Cell	Embryo
GSM727564	FOXH1	H9	Embryonic Stem Cell	Embryo
GSM768311	FOXP1	H9	Embryonic Stem Cell	Embryo
GSM768310	FOXP1	H9	Embryonic Stem Cell	Embryo
GSM327669	RNF2	None	Embryonic Stem Cell	None
GSM327666	RNF2	H9	Embryonic Stem Cell	Embryo
GSM727584	SMAD2/3	H9	Embryonic Stem Cell	Embryo
GSM727583	SMAD2/3	H9	Embryonic Stem Cell	Embryo
GSM727558	SMAD2/3	H9	Embryonic Stem Cell	Embryo
GSM727557	SMAD2/3	H9	Embryonic Stem Cell	Embryo
GSM727585	SMAD3	H9	Embryonic Stem Cell	Embryo
GSM727559	SMAD3	H9	Embryonic Stem Cell	Embryo
GSM727586	SMAD4	H9	Embryonic Stem Cell	Embryo
GSM727561	SMAD4	H9	Embryonic Stem Cell	Embryo
GSM749823	AFF4	HCT-116	None	Colon
GSM749819	AFF4	HCT-116	None	Colon
GSM749822	ELL2	HCT-116	None	Colon
GSM749818	ELL2	HCT-116	None	Colon
GSM749821	POLR2A	HCT-116	None	Colon
GSM749817	POLR2A	HCT-116	None	Colon
GSM509047	POLR3G	HEK293T	Epithelium	Embryonic Kidney
GSM700361	ELK4	HEK293	Epithelium	Embryonic Kidney
GSM700360	ELK4	HEK293	Epithelium	Embryonic Kidney
GSM700357	TRIM28	HEK293	Epithelium	Embryonic Kidney
GSM700356	TRIM28	HEK293	Epithelium	Embryonic Kidney
GSM700355	TRIM28	HEK293	Epithelium	Embryonic Kidney
GSM700354	TRIM28	HEK293	Epithelium	Embryonic Kidney
GSM700353	TRIM28	HEK293	Epithelium	Embryonic Kidney
GSM301567	POLR2A	HEK293	Epithelium	Embryonic Kidney
GSM301566	POLR2A	HEK293	Epithelium	Embryonic Kidney
GSM700359	TRIM28	HEK293	Epithelium	Embryonic Kidney
GSM700358	TRIM28	HEK293	Epithelium	Embryonic Kidney
GSM501711	BDP1	HeLa	Epithelium	Cervix
GSM509049	BRF1	HeLa	Epithelium	Cervix
GSM509050	BRF2	HeLa	Epithelium	Cervix
GSM325897	CTCF	HeLa	Epithelium	Cervix
GSM593999	DDX5	HeLa	Epithelium	Cervix
GSM558469	E2F1	HeLa	Epithelium	Cervix
GSM608163	ELK1	HeLa-S3	Epithelium	Cervix
GSM608162	ELK4	HeLa-S3	Epithelium	Cervix
GSM608161	ELK4	HeLa-S3	Epithelium	Cervix
GSM566161	GATAD1	HeLa	Epithelium	Cervix
GSM566155	GATAD1	HeLa	Epithelium	Cervix
GSM566167	LRWD1	HeLa	Epithelium	Cervix
GSM566166	GLYR1	HeLa	Epithelium	Cervix
GSM566164	TRRAP	HeLa	Epithelium	Cervix
GSM566163	C17orf49	HeLa	Epithelium	Cervix
GSM566162	CCDC101	HeLa	Epithelium	Cervix
GSM566160	GLYR1	HeLa	Epithelium	Cervix
GSM566158	TRRAP	HeLa	Epithelium	Cervix
GSM566157	C17orf49	HeLa	Epithelium	Cervix
GSM566156	CCDC101	HeLa	Epithelium	Cervix
GSM509056	GTF3C1	HeLa	Epithelium	Cervix
GSM501712	GTF3C1	HeLa	Epithelium	Cervix
GSM335960	H2AZ	HeLa	Epithelium	Cervix
GSM335956	H2AZ	HeLa	Epithelium	Cervix
GSM608160	NR2C2	HeLa-S3	Epithelium	Cervix
GSM608159	NR2C2	HeLa-S3	Epithelium	Cervix
GSM604663	NR3C1	HeLa	Epithelium	Cervix
GSM604662	NR3C1	HeLa	Epithelium	Cervix
GSM604653	NR3C1	HeLa	Epithelium	Cervix
GSM604652	NR3C1	HeLa	Epithelium	Cervix
GSM604651	NR3C1	HeLa	Epithelium	Cervix
GSM604650	NR3C1	HeLa	Epithelium	Cervix
GSM604649	NR3C1	HeLa	Epithelium	Cervix
GSM604648	NR3C1	HeLa	Epithelium	Cervix
GSM566165	PHF8	HeLa	Epithelium	Cervix
GSM566159	PHF8	HeLa	Epithelium	Cervix
GSM558470	PHF8	HeLa	Epithelium	Cervix
GSM531964	PHF8	HeLa	Epithelium	Cervix
GSM520381	PHF8	HeLa	Epithelium	Cervix
GSM766172	POLR2A	HeLa	Epithelium	Cervix
GSM766171	POLR2A	HeLa	Epithelium	Cervix
GSM604667	POLR2A	HeLa	Epithelium	Cervix
GSM604666	POLR2A	HeLa	Epithelium	Cervix
GSM604665	POLR2A	HeLa	Epithelium	Cervix
GSM604664	POLR2A	HeLa	Epithelium	Cervix
GSM320735	POLR2A	HeLa-S3	Epithelium	Cervix
GSM320734	POLR2A	HeLa-S3	Epithelium	Cervix
GSM501710	POLR3A	HeLa	Epithelium	Cervix
GSM509053	POLR3G	HeLa	Epithelium	Cervix
GSM509052	POLR3G	HeLa	Epithelium	Cervix
GSM357351	POU2F1	HeLa	Epithelium	Cervix
GSM604661	RELA	HeLa	Epithelium	Cervix
GSM604660	RELA	HeLa	Epithelium	Cervix
GSM604659	RELA	HeLa	Epithelium	Cervix
GSM604658	RELA	HeLa	Epithelium	Cervix
GSM604657	RELA	HeLa	Epithelium	Cervix
GSM604656	RELA	HeLa	Epithelium	Cervix
GSM604655	RELA	HeLa	Epithelium	Cervix
GSM604654	RELA	HeLa	Epithelium	Cervix
GSM601399	SMARCA4	HeLa	Epithelium	Cervix
GSM601398	SMARCB1	HeLa	Epithelium	Cervix
GSM601400	SMARCC1	HeLa	Epithelium	Cervix
GSM601401	SMARCC2	HeLa	Epithelium	Cervix
GSM558473	SMC4	HeLa	Epithelium	Cervix
GSM385515	STAT1	HeLa-S3	Epithelium	Cervix
GSM385514	STAT1	HeLa-S3	Epithelium	Cervix
GSM385513	STAT1	HeLa-S3	Epithelium	Cervix
GSM385512	STAT1	HeLa-S3	Epithelium	Cervix
GSM385511	STAT1	HeLa-S3	Epithelium	Cervix
GSM385510	STAT1	HeLa-S3	Epithelium	Cervix
GSM385509	STAT1	HeLa-S3	Epithelium	Cervix
GSM385508	STAT1	HeLa-S3	Epithelium	Cervix
GSM385507	STAT1	HeLa-S3	Epithelium	Cervix
GSM385506	STAT1	HeLa-S3	Epithelium	Cervix
GSM385505	STAT1	HeLa-S3	Epithelium	Cervix
GSM385504	STAT1	HeLa-S3	Epithelium	Cervix
GSM385503	STAT1	HeLa-S3	Epithelium	Cervix
GSM320736	STAT1	HeLa-S3	Epithelium	Cervix
GSM607486	ZNF274	HeLa	Epithelium	Cervix
GSM607485	ZNF274	HeLa	Epithelium	Cervix
GSM614634	CEBPA	HepG2	Epithelium	Liver
GSM614633	CEBPA	HepG2	Epithelium	Liver
GSM614637	CTCF	HepG2	Epithelium	Liver
GSM614636	CTCF	HepG2	Epithelium	Liver
GSM614631	CTCF	HepG2	Epithelium	Liver
GSM614630	CTCF	HepG2	Epithelium	Liver
GSM614632	HNF4A	HepG2	Epithelium	Liver
GSM469864	HNF4A	HepG2	Epithelium	Liver
GSM469863	HNF4A	HepG2	Epithelium	Liver
GSM469865	HNF4G	HepG2	Epithelium	Liver
GSM608156	NR2C2	HepG2	Epithelium	Liver
GSM608155	NR2C2	HepG2	Epithelium	Liver
GSM614629	RAD21	HepG2	Epithelium	Liver
GSM614628	RAD21	HepG2	Epithelium	Liver
GSM614627	STAG1	HepG2	Epithelium	Liver
GSM614626	STAG1	HepG2	Epithelium	Liver
GSM607484	ZNF274	HepG2	Epithelium	Liver
GSM607483	ZNF274	HepG2	Epithelium	Liver
GSM520384	PHF8	Hs68	Fibroblast	Foreskin
GSM520383	PHF8	Hs68	Fibroblast	Foreskin
GSM730704	FOS	None	Endothelial Cell	Umbilical Vein
GSM730703	FOS	None	Endothelial Cell	Umbilical Vein
GSM730702	GATA2	None	Endothelial Cell	Umbilical Vein
GSM730701	GATA2	None	Endothelial Cell	Umbilical Vein
GSM729854	RBPJ	IB4	Lymphocyte	Blood
GSM729853	RBPJ	IB4	Lymphocyte	Blood
GSM729852	SND1	IB4	Lymphocyte	Blood
GSM729851	SND1	IB4	Lymphocyte	Blood
GSM454596	BDP1	IMR90	Fibroblast	Lung
GSM454597	BRF1	IMR90	Fibroblast	Lung
GSM454595	POLR3D	IMR90	Fibroblast	Lung
GSM497493	RB1	IMR90	Fibroblast	Lung
GSM497491	RB1	IMR90	Fibroblast	Lung
GSM497490	RB1	IMR90	Fibroblast	Lung
GSM497489	RB1	IMR90	Fibroblast	Lung
GSM497499	RBL2	IMR90	Fibroblast	Lung
GSM497498	RBL2	IMR90	Fibroblast	Lung
GSM497497	RBL2	IMR90	Fibroblast	Lung
GSM497496	RBL2	IMR90	Fibroblast	Lung
GSM497495	RBL2	IMR90	Fibroblast	Lung
GSM497494	RBL2	IMR90	Fibroblast	Lung
GSM497492	RBL2	IMR90	Fibroblast	Lung
GSM454599	SNAPC2	IMR90	Fibroblast	Lung
GSM589241	ESR1	Ishikawa	Epithelium	Uterus
GSM589240	ESR1	Ishikawa	Epithelium	Uterus
GSM449527	CREBBP	Jurkat E6-1	T Lymphocyte	Blood
GSM325899	CTCF	Jurkat	T Lymphocyte	Blood
GSM449525	ETS1	Jurkat E6-1	T Lymphocyte	Blood
GSM569088	POLR2A	Jurkat E6-1	T Lymphocyte	Blood
GSM569087	POLR2A	Jurkat E6-1	T Lymphocyte	Blood
GSM509057	POLR3G	Jurkat E6-1	T Lymphocyte	Blood
GSM449526	RUNX1	Jurkat E6-1	T Lymphocyte	Blood
GSM614005	TAL1	Jurkat	T Lymphocyte	Blood
GSM614003	TAL1	Jurkat	T Lymphocyte	Blood
GSM640427	BCL6	JURL_MK1	Haematopoietic Progenitor Cell	Bone Marrow
GSM701863	E2F6	K562	Erythroblast	Bone Marrow
GSM540722	EGR1	K562	Erythroblast	Bone Marrow
GSM610337	FOS	K562	Erythroblast	Bone Marrow
GSM610336	FOS	K562	Erythroblast	Bone Marrow
GSM487426	FOS	K562	Erythroblast	Bone Marrow
GSM610335	GATA1	K562	Erythroblast	Bone Marrow
GSM467647	GATA1	K562	Erythroblast	Bone Marrow
GSM467648	GATA2	K562	Erythroblast	Bone Marrow
GSM487425	JUN	K562	Erythroblast	Bone Marrow
GSM701861	L3MBTL2	K562	Erythroblast	Bone Marrow
GSM701860	L3MBTL2	K562	Erythroblast	Bone Marrow
GSM487427	MYC	K562	Erythroblast	Bone Marrow
GSM648587	NFYA	K562	Erythroblast	Bone Marrow
GSM648588	NFYB	K562	Erythroblast	Bone Marrow
GSM608154	NR2C2	K562	Erythroblast	Bone Marrow
GSM608153	NR2C2	K562	Erythroblast	Bone Marrow
GSM487431	POLR2A	GM12878	B Lymphocyte	Blood
GSM487428	POLR3A	K562	Erythroblast	Bone Marrow
GSM648586	PRAME	K562	Erythroblast	Bone Marrow
GSM610334	RUNX1	K562	Erythroblast	Bone Marrow
GSM610332	RUNX1	K562	Erythroblast	Bone Marrow
GSM607490	SETDB1	K562	Erythroblast	Bone Marrow
GSM607489	SETDB1	K562	Erythroblast	Bone Marrow
GSM607492	TRIM28	K562	Erythroblast	Bone Marrow
GSM607491	TRIM28	K562	Erythroblast	Bone Marrow
GSM476651	ZNF263	K562	Erythroblast	Bone Marrow
GSM476650	ZNF263	K562	Erythroblast	Bone Marrow
GSM607482	ZNF274	K562	Erythroblast	Bone Marrow
GSM607481	ZNF274	K562	Erythroblast	Bone Marrow
GSM586971	SOX2	LN229	Glioblastoma cell	Brain
GSM759660	AR	LNCaP	Epithelium	Prostate
GSM759659	AR	LNCaP	Epithelium	Prostate
GSM759658	AR	LNCaP	Epithelium	Prostate
GSM759657	AR	LNCaP	Epithelium	Prostate
GSM696839	AR	LNCaP	Epithelium	Prostate
GSM353644	AR	LNCaP	Epithelium	Prostate
GSM353642	AR	LNCaP	Epithelium	Prostate
GSM353641	AR	LNCaP	Epithelium	Prostate
GSM686944	EP300	LNCaP	Epithelium	Prostate
GSM686943	EP300	LNCaP	Epithelium	Prostate
GSM353648	ERG	LNCaP	Epithelium	Prostate
GSM759664	FOXA1	LNCaP	Epithelium	Prostate
GSM759663	FOXA1	LNCaP	Epithelium	Prostate
GSM759662	FOXA1	LNCaP	Epithelium	Prostate
GSM759661	FOXA1	LNCaP	Epithelium	Prostate
GSM353633	FOXA1	LNCaP	Epithelium	Prostate
GSM686942	H2AZ	LNCaP	Epithelium	Prostate
GSM686941	H2AZ	LNCaP	Epithelium	Prostate
GSM686946	MED12	LNCaP	Epithelium	Prostate
GSM686945	MED12	LNCaP	Epithelium	Prostate
GSM759670	NR3C1	LNCaP	Epithelium	Prostate
GSM759669	NR3C1	LNCaP	Epithelium	Prostate
GSM696844	POLR2A	LNCaP	Epithelium	Prostate
GSM696843	POLR2A	LNCaP	Epithelium	Prostate
GSM353618	POLR2A	LNCaP	Epithelium	Prostate
GSM353617	POLR2A	LNCaP	Epithelium	Prostate
GSM614615	CTCF	MCF-7	Epithelium	Breast
GSM614614	CTCF	MCF-7	Epithelium	Breast
GSM699989	E2F1	MCF-7	Epithelium	Breast
GSM699988	E2F1	MCF-7	Epithelium	Breast
GSM699987	E2F1	MCF-7	Epithelium	Breast
GSM699986	E2F1	MCF-7	Epithelium	Breast
GSM699985	E2F1	MCF-7	Epithelium	Breast
GSM699984	E2F1	MCF-7	Epithelium	Breast
GSM720425	EP300	MCF-7	Epithelium	Breast
GSM720424	EP300	MCF-7	Epithelium	Breast
GSM640422	ESR1	MCF-7	Epithelium	Breast
GSM614611	ESR1	MCF-7	Epithelium	Breast
GSM614610	ESR1	MCF-7	Epithelium	Breast
GSM594603	ESR1	MCF-7	Epithelium	Breast
GSM594602	ESR1	MCF-7	Epithelium	Breast
GSM589237	ESR1	MCF-7	Epithelium	Breast
GSM589236	ESR1	MCF-7	Epithelium	Breast
GSM470419	ESR1	MCF-7	Epithelium	Breast
GSM470418	ESR1	MCF-7	Epithelium	Breast
GSM365928	ESR1	MCF-7	Epithelium	Breast
GSM365927	ESR1	MCF-7	Epithelium	Breast
GSM365926	ESR1	MCF-7	Epithelium	Breast
GSM659790	FOS	MCF-7	Epithelium	Breast
GSM659789	FOS	MCF-7	Epithelium	Breast
GSM659788	FOXA1	MCF-7	Epithelium	Breast
GSM659787	FOXA1	MCF-7	Epithelium	Breast
GSM588930	FOXA1	MCF-7	Epithelium	Breast
GSM588929	FOXA1	MCF-7	Epithelium	Breast
GSM720423	GATA3	MCF-7	Epithelium	Breast
GSM720422	GATA3	MCF-7	Epithelium	Breast
GSM365929	POLR2A	MCF-7	Epithelium	Breast
GSM365925	ESR1	MCF-7	Epithelium	Breast
GSM659792	JUN	MCF-7	Epithelium	Breast
GSM659791	JUN	MCF-7	Epithelium	Breast
GSM640420	POLR2A	MCF-7	Epithelium	Breast
GSM588577	POLR2A	MCF-7	Epithelium	Breast
GSM588576	POLR2A	MCF-7	Epithelium	Breast
GSM529982	POLR2A	MCF-7	Epithelium	Breast
GSM529981	POLR2A	MCF-7	Epithelium	Breast
GSM451991	POLR2A	MCF-7	Epithelium	Breast
GSM451990	POLR2A	MCF-7	Epithelium	Breast
GSM451989	POLR2A	MCF-7	Epithelium	Breast
GSM365932	POLR2A	MCF-7	Epithelium	Breast
GSM365931	POLR2A	MCF-7	Epithelium	Breast
GSM365930	POLR2A	MCF-7	Epithelium	Breast
GSM614622	RAD21	MCF-7	Epithelium	Breast
GSM614620	RAD21	MCF-7	Epithelium	Breast
GSM614619	RAD21	MCF-7	Epithelium	Breast
GSM614618	RAD21	MCF-7	Epithelium	Breast
GSM614613	RAD21	MCF-7	Epithelium	Breast
GSM614612	RAD21	MCF-7	Epithelium	Breast
GSM614623	STAG1	MCF-7	Epithelium	Breast
GSM614621	STAG1	MCF-7	Epithelium	Breast
GSM614617	STAG1	MCF-7	Epithelium	Breast
GSM614616	STAG1	MCF-7	Epithelium	Breast
GSM614609	STAG1	MCF-7	Epithelium	Breast
GSM614608	STAG1	MCF-7	Epithelium	Breast
GSM560884	TDRD3	MCF-7	Epithelium	Breast
GSM588928	TFAP2A	MCF-7	Epithelium	Breast
GSM588927	TFAP2A	MCF-7	Epithelium	Breast
GSM530915	TFAP2C	MCF-7	Epithelium	Breast
GSM594605	TRIM24	MCF-7	Epithelium	Breast
GSM594604	TRIM24	MCF-7	Epithelium	Breast
GSM468206	PML	MR4	Promyelocytic cell	Bone Marrow
GSM468205	PML	MR4	Promyelocytic cell	Bone Marrow
GSM468198	PML	NB4	Promyelocytic cell	Blood
GSM468180	PML	NB4	Promyelocytic cell	Blood
GSM468191	POLR2A	NB4	Promyelocytic cell	Blood
GSM468190	POLR2A	NB4	Promyelocytic cell	Blood
GSM468189	POLR2A	NB4	Promyelocytic cell	Blood
GSM468200	RARA	NB4	Promyelocytic cell	Blood
GSM468182	RARA	NB4	Promyelocytic cell	Blood
GSM468199	RXRG	NB4	Promyelocytic cell	Blood
GSM468181	RXRG	NB4	Promyelocytic cell	Blood
GSM761687	EBNA1BP2	Raji	B Lymphocyte	Blood
GSM301581	POLR2A	HEK293T	Epithelium	Embryonic Kidney
GSM301568	POLR2A	HEK293T	Epithelium	Embryonic Kidney
GSM471811	PAX3	RD	None	Muscle
GSM471807	PAX3	RD	None	Muscle
GSM471813	PAX3	Rh4	None	Muscle
GSM471810	PAX3	Rh4	None	Muscle
GSM353650	ERG	RWPE1	Epithelium	Prostate
GSM353649	ERG	RWPE1	Epithelium	Prostate
GSM518559	PHF8	SH-SY5Y	None	Bone Marrow
GSM518560	ZNF711	SH-SY5Y	None	Bone Marrow
GSM589239	ESR1	T47D	Epithelium	Mammary Gland
GSM589238	ESR1	T47D	Epithelium	Mammary Gland
GSM659796	FOXA1	T47D	Epithelium	Mammary Gland
GSM659795	FOXA1	T47D	Epithelium	Mammary Gland
GSM525269	CREBBP	T98G	None	Brain
GSM525268	CREBBP	T98G	None	Brain
GSM525265	CREBBP	T98G	None	Brain
GSM525270	EP300	T98G	None	Brain
GSM525267	EP300	T98G	None	Brain
GSM525266	EP300	T98G	None	Brain
GSM509048	POLR3G	None	Fibroblast	Foreskin
GSM678269	VDR	THP-1	Monocyte	Blood
GSM678268	VDR	THP-1	Monocyte	Blood
GSM542548	ESR1	U2OS	None	Bone
GSM542547	ESR1	U2OS	None	Bone
GSM700369	TRIM28	U2OS	None	Bone
GSM700368	TRIM28	U2OS	None	Bone
GSM545812	TP53	U2OS	None	Bone
GSM545811	TP53	U2OS	None	Bone
GSM545810	TP53	U2OS	None	Bone
GSM545809	TP53	U2OS	None	Bone
GSM545808	TP53	U2OS	None	Bone
GSM545807	TP53	U2OS	None	Bone
GSM700366	TRIM28	U2OS	None	Bone
GSM468210	PML	UPR9	Promyelocytic cell	Bone Marrow
GSM468209	PML	UPR9	Promyelocytic cell	Bone Marrow
GSM468212	RARA	UPR9	Promyelocytic cell	Bone Marrow
GSM468211	RARA	UPR9	Promyelocytic cell	Bone Marrow
GSM468214	RXRG	UPR9	Promyelocytic cell	Bone Marrow
GSM468213	RXRG	UPR9	Promyelocytic cell	Bone Marrow
GSM560356	SMC1A	None	Embryonic Fibroblast	None
GSM560355	SMC1A	None	Embryonic Fibroblast	None
GSM560342	SMC1A	V6.5	Embryonic Stem Cell	None
GSM560341	SMC1A	V6.5	Embryonic Stem Cell	None
GSM560344	SMC3	V6.5	Embryonic Stem Cell	None
GSM560343	SMC3	V6.5	Embryonic Stem Cell	None
GSM696842	AR	VCaP	Epithelium	Prostate
GSM696841	AR	VCaP	Epithelium	Prostate
GSM353646	AR	VCaP	Epithelium	Prostate
GSM353638	AR	VCaP	Epithelium	Prostate
GSM353636	AR	VCaP	Epithelium	Prostate
GSM353647	ERG	VCaP	Epithelium	Prostate
GSM353639	ERG	VCaP	Epithelium	Prostate
GSM353637	ERG	VCaP	Epithelium	Prostate
GSM353630	FOXA1	VCaP	Epithelium	Prostate
GSM353623	POLR2A	VCaP	Epithelium	Prostate
GSM353608	POLR2A	VCaP	Epithelium	Prostate
GSM353607	POLR2A	VCaP	Epithelium	Prostate
GSM697629	ATF7IP	WM262	Melanocyte	Skin
GSM697625	SETDB1	WM262	Melanocyte	Skin
GSM697626	SETDB1	WM451-lu	Melanocyte	Skin
GSM353651	AR	None	Epithelium	Prostate
GSM599838	CEBPA	None	Adipocyte	Adipose
GSM393945	CREBBP	None	T Lymphocyte	Blood
GSM651543	CTCF	None	Proerythroblast	Bone Marrow
GSM651542	CTCF	None	Proerythroblast	Bone Marrow
GSM651541	CTCF	None	Haematopoietic Progenitor Cell	Blood
GSM586888	CTCF	None	Epithelium	Pancreatic Islet
GSM586887	CTCF	None	Epithelium	Pancreatic Islet
GSM534492	CTCF	None	Stromal Cell	Adipose
GSM534485	CTCF	None	Stromal Cell	Adipose
GSM534478	CTCF	None	Stromal Cell	Adipose
GSM534471	CTCF	None	Stromal Cell	Adipose
GSM325895	CTCF	None	T Lymphocyte	Blood
GSM599837	E2F4	None	Adipocyte	Adipose
GSM602299	EP300	None	Neuroectoderm	None
GSM393946	EP300	None	T Lymphocyte	Blood
GSM353652	ERG	None	Epithelium	Prostate
GSM607952	FLI1	None	Megakaryocyte	Cord blood
GSM634616	FOXA2	None	Hepatocyte	Liver
GSM634615	FOXA2	None	Hepatocyte	Liver
GSM634614	FOXA2	None	Hepatocyte	Liver
GSM634613	FOXA2	None	Hepatocyte	Liver
GSM651547	GATA1	None	Proerythroblast	Bone Marrow
GSM651546	GATA1	None	Proerythroblast	Bone Marrow
GSM607949	GATA1	None	Megakaryocyte	Cord blood
GSM607950	GATA2	None	Megakaryocyte	Cord blood
GSM417820	H2AZ	None	T Lymphocyte	Blood
GSM317592	H2AZ	None	Proerythroblast	Blood
GSM317582	H2AZ	None	Haematopoietic Progenitor Cell	Bone Marrow
GSM393950	HDAC1	None	T Lymphocyte	Blood
GSM393951	HDAC2	None	T Lymphocyte	Blood
GSM393952	HDAC3	None	T Lymphocyte	Blood
GSM393957	HDAC6	None	T Lymphocyte	Blood
GSM393953	HDAC6	None	T Lymphocyte	Blood
GSM599839	HSF1	None	Adipocyte	Adipose
GSM638313	IKZF1	None	Haematopoietic Progenitor Cell	Cord blood
GSM638312	IKZF1	None	Haematopoietic Progenitor Cell	Cord blood
GSM638316	MEIS1	None	Haematopoietic Progenitor Cell	Cord blood
GSM638315	MEIS1	None	Haematopoietic Progenitor Cell	Cord blood
GSM638314	MEIS1	None	Haematopoietic Progenitor Cell	Cord blood
GSM393948	KAT8	None	T Lymphocyte	Blood
GSM393947	KAT2B	None	T Lymphocyte	Blood
GSM468203	PML	None	Promyelocytic cell	Bone Marrow
GSM468183	PML	None	Promyelocytic cell	Bone Marrow
GSM638320	POLR2A	None	Haematopoietic Progenitor Cell	Cord blood
GSM638319	POLR2A	None	Haematopoietic Progenitor Cell	Cord blood
GSM529980	POLR2A	None	Epithelium	Mammary Gland
GSM529979	POLR2A	None	Epithelium	Mammary Gland
GSM529978	POLR2A	None	Epithelium	Mammary Gland
GSM529977	POLR2A	None	Epithelium	Mammary Gland
GSM501715	POLR2A	None	T Lymphocyte	Blood
GSM417829	POLR2A	None	T Lymphocyte	Blood
GSM393968	POLR2A	None	T Lymphocyte	Blood
GSM393967	POLR2A	None	T Lymphocyte	Blood
GSM393966	POLR2A	None	T Lymphocyte	Blood
GSM353656	POLR2A	None	Epithelium	Prostate
GSM317601	POLR2A	None	Proerythroblast	Bone Marrow
GSM317591	POLR2A	None	Haematopoietic Progenitor Cell	Bone Marrow
GSM501714	POLR3A	None	T Lymphocyte	Blood
GSM634630	PPARG	SGBS	Adipocyte	Adipose
GSM634629	PPARG	SGBS	Adipocyte	Adipose
GSM534494	PPARG	None	Stromal Cell	Adipose
GSM534493	PPARG	None	Stromal Cell	Adipose
GSM607951	RUNX1	None	Megakaryocyte	Cord blood
GSM468204	RXRG	None	Promyelocytic cell	Bone Marrow
GSM468184	RXRG	None	Promyelocytic cell	Bone Marrow
GSM651553	SMARCA4	None	Proerythroblast	Bone Marrow
GSM651552	SMARCA4	None	Haematopoietic Progenitor Cell	Blood
GSM638311	SPI1	None	Haematopoietic Progenitor Cell	Cord blood
GSM638310	SPI1	None	Haematopoietic Progenitor Cell	Cord blood
GSM671396	STAT1	None	Lymphocyte	Blood
GSM671395	STAT1	None	Lymphocyte	Blood
GSM671398	STAT4	None	Lymphocyte	Blood
GSM671397	STAT4	None	Lymphocyte	Blood
GSM671400	STAT5A	None	Lymphocyte	Blood
GSM671399	STAT5A	None	Lymphocyte	Blood
GSM671402	STAT5B	None	Lymphocyte	Blood
GSM671401	STAT5B	None	Lymphocyte	Blood
GSM445807	STAT6	None	T Lymphocyte	Cord blood
GSM445806	STAT6	None	T Lymphocyte	Cord blood
GSM445805	STAT6	None	T Lymphocyte	Cord blood
GSM445804	STAT6	None	T Lymphocyte	Cord blood
GSM445803	STAT6	None	T Lymphocyte	Cord blood
GSM710611	TAL1	None	Haematopoietic Progenitor Cell	Blood
GSM651545	TAL1	None	Proerythroblast	Bone Marrow
GSM651544	TAL1	None	Proerythroblast	Bone Marrow
GSM638309	TAL1	None	Haematopoietic Progenitor Cell	Cord blood
GSM638308	TAL1	None	Haematopoietic Progenitor Cell	Cord blood
GSM614004	TAL1	None	Proerythroblast	Bone Marrow
GSM607953	TAL1	None	Megakaryocyte	Cord blood
GSM393956	KAT5	None	T Lymphocyte	Blood
GSM393949	KAT5	None	T Lymphocyte	Blood
GSM392695	H2AZ	None	Spermatid	None
GSM439776	TP63	None	Keratinocyte	Skin
GSM439777	TP63	None	Keratinocyte	Skin
GSM447582	POU5F1	H1	Embryonic Stem Cell	Embryo
GSM447583	POU5F1	H1	Embryonic Stem Cell	Embryo
GSM447584	KLF4	H1	Embryonic Stem Cell	Embryo
GSM447585	MYC	H1	Embryonic Stem Cell	Embryo
GSM447587	EP300	H1	Embryonic Stem Cell	Embryo
GSM447586	TAFII	H1	Embryonic Stem Cell	Embryo
GSM447588	TAFII	H1	Embryonic Stem Cell	Embryo
GSM456570	SOX2	H1	Embryonic Stem Cell	Embryo
GSM456571	NANOG	H1	Embryonic Stem Cell	Embryo
GSM456572	NANOG	H1	Embryonic Stem Cell	Embryo
GSM486269	RELA	GM19193	Lymphoblastoid	Blood
GSM486270	RELA	GM19193	Lymphoblastoid	Blood
GSM486271	RELA	GM19193	Lymphoblastoid	Blood
GSM486274	RELA	GM18505	Lymphoblastoid	Blood
GSM486275	RELA	GM18505	Lymphoblastoid	Blood
GSM486276	RELA	GM18505	Lymphoblastoid	Blood
GSM486277	RELA	GM18505	Lymphoblastoid	Blood
GSM486278	RELA	GM18505	Lymphoblastoid	Blood
GSM486300	RELA	GM10847	Lymphoblastoid	Blood
GSM486301	RELA	GM10847	Lymphoblastoid	Blood
GSM486302	RELA	GM10847	Lymphoblastoid	Blood
GSM486305	RELA	GM18951	Lymphoblastoid	Blood
GSM486306	RELA	GM18951	Lymphoblastoid	Blood
GSM486307	RELA	GM18951	Lymphoblastoid	Blood
GSM486308	RELA	GM18951	Lymphoblastoid	Blood
GSM486311	RELA	GM18526	Lymphoblastoid	Blood
GSM486312	RELA	GM18526	Lymphoblastoid	Blood
GSM486313	RELA	GM18526	Lymphoblastoid	Blood
GSM486316	RELA	GM12878	B Lymphocyte	Blood
GSM486317	RELA	GM12878	B Lymphocyte	Blood
GSM486318	RELA	GM12878	B Lymphocyte	Blood
GSM486319	RELA	GM12878	B Lymphocyte	Blood
GSM486322	RELA	GM12891	Lymphoblastoid	Blood
GSM486323	RELA	GM12891	Lymphoblastoid	Blood
GSM486324	RELA	GM12891	Lymphoblastoid	Blood
GSM486449	POLR2A	GM19193	Lymphoblastoid	Blood
GSM486450	POLR2A	GM19193	Lymphoblastoid	Blood
GSM486451	POLR2A	GM19193	Lymphoblastoid	Blood
GSM486452	POLR2A	GM19193	Lymphoblastoid	Blood
GSM486455	POLR2A	GM18505	Lymphoblastoid	Blood
GSM486456	POLR2A	GM18505	Lymphoblastoid	Blood
GSM486457	POLR2A	GM18505	Lymphoblastoid	Blood
GSM486458	POLR2A	GM18505	Lymphoblastoid	Blood
GSM486461	POLR2A	GM19099	Lymphoblastoid	Blood
GSM486462	POLR2A	GM19099	Lymphoblastoid	Blood
GSM486463	POLR2A	GM19099	Lymphoblastoid	Blood
GSM486466	POLR2A	GM15510	Lymphoblastoid	Blood
GSM486467	POLR2A	GM15510	Lymphoblastoid	Blood
GSM486468	POLR2A	GM15510	Lymphoblastoid	Blood
GSM486471	POLR2A	GM12892	Lymphoblastoid	Blood
GSM486472	POLR2A	GM12892	Lymphoblastoid	Blood
GSM486473	POLR2A	GM12892	Lymphoblastoid	Blood
GSM486476	POLR2A	GM10847	Lymphoblastoid	Blood
GSM486477	POLR2A	GM10847	Lymphoblastoid	Blood
GSM486478	POLR2A	GM10847	Lymphoblastoid	Blood
GSM486479	POLR2A	GM10847	Lymphoblastoid	Blood
GSM486482	POLR2A	GM18951	Lymphoblastoid	Blood
GSM486483	POLR2A	GM18951	Lymphoblastoid	Blood
GSM486484	POLR2A	GM18951	Lymphoblastoid	Blood
GSM486485	POLR2A	GM18951	Lymphoblastoid	Blood
GSM486488	POLR2A	GM18526	Lymphoblastoid	Blood
GSM486489	POLR2A	GM18526	Lymphoblastoid	Blood
GSM486490	POLR2A	GM18526	Lymphoblastoid	Blood
GSM486494	POLR2A	GM12878	B Lymphocyte	Blood
GSM486495	POLR2A	GM12878	B Lymphocyte	Blood
GSM486496	POLR2A	GM12878	B Lymphocyte	Blood
GSM486497	POLR2A	GM12878	B Lymphocyte	Blood
GSM486498	POLR2A	GM12878	B Lymphocyte	Blood
GSM486499	POLR2A	GM12878	B Lymphocyte	Blood
GSM486500	POLR2A	GM12878	B Lymphocyte	Blood
GSM486503	POLR2A	GM12891	Lymphoblastoid	Blood
GSM486504	POLR2A	GM12891	Lymphoblastoid	Blood
GSM486505	POLR2A	GM12891	Lymphoblastoid	Blood
GSM486506	POLR2A	GM12891	Lymphoblastoid	Blood
GSM486507	POLR2A	GM12891	Lymphoblastoid	Blood
GSM486508	POLR2A	GM12891	Lymphoblastoid	Blood
GSM486511	POLR2A	AG18359	Lymphocyte	None
GSM486512	POLR2A	AG18359	Lymphocyte	None
GSM486513	POLR2A	AG18359	Lymphocyte	None
GSM489290	CTCF	GM12878	B Lymphocyte	Blood
GSM489291	CTCF	GM12878	B Lymphocyte	Blood
GSM489292	CTCF	GM12878	B Lymphocyte	Blood
GSM489293	CTCF	GM12891	Lymphoblastoid	Blood
GSM489294	CTCF	GM12891	Lymphoblastoid	Blood
GSM489295	CTCF	GM12892	Lymphoblastoid	Blood
GSM489296	CTCF	GM12892	Lymphoblastoid	Blood
GSM489297	CTCF	GM19240	Lymphoblastoid	Blood
GSM489298	CTCF	GM19240	Lymphoblastoid	Blood
GSM489299	CTCF	GM19238	Lymphoblastoid	Blood
GSM489300	CTCF	GM19238	Lymphoblastoid	Blood
GSM489301	CTCF	GM19239	Lymphoblastoid	Blood
GSM489302	CTCF	GM19239	Lymphoblastoid	Blood
GSM551136	ATRX	None	Erythroblast	Blood
GSM612960	GABPA	None	Haematopoietic Progenitor Cell	Blood
GSM630809	HMGN1	None	T Lymphocyte	Blood
GSM630810	YY1	None	T Lymphocyte	Blood
GSM637407	POLR2A	Jurkat	T Lymphocyte	Blood
GSM637408	POLR2A	Jurkat	T Lymphocyte	Blood
GSM637409	POLR2A	Jurkat	T Lymphocyte	Blood
GSM538930	TP63	None	Keratinocyte	Skin
GSM602297	SMARCA4	H9	Embryonic Stem Cell	Embryo
GSM761755	SMAD2	H9	Embryonic Stem Cell	Embryo
GSM761756	SMAD2	H9	Embryonic Stem Cell	Embryo
GSM761757	SMAD2	H9	Embryonic Stem Cell	Embryo
GSM761758	SMAD2	H9	Embryonic Stem Cell	Embryo
GSM838400	RUNX2	C4-2B	Epithelium	Prostate
GSM847876	RELA	A549	Epithelium	Lung
GSM847877	RELA	A549	Epithelium	Lung
GSM855444	SP1	HCT-116	None	Colon
GSM855445	SP1	HCT-116	None	Colon
GSM855447	SP1	HCT-116	None	Colon
GSM855448	SP1	HCT-116	None	Colon
GSM855449	SP1	HCT-116	None	Colon
GSM790205	FLI1	EWS502	Small Round Tumor Cell	None
GSM790207	FLI1	EWS502	Small Round Tumor Cell	None
GSM790209	FLI1	None	Endothelial Cell	Umbilical Vein
GSM790211	FLI1	None	Endothelial Cell	Umbilical Vein
GSM790212	FLI1	None	Endothelial Cell	Umbilical Vein
GSM791403	VDR	LS180	Epithelium	Colon
GSM791404	VDR	LS180	Epithelium	Colon
GSM791405	RXRA	LS180	Epithelium	Colon
GSM791406	RXRA	LS180	Epithelium	Colon
GSM791407	BCAT1	LS180	Epithelium	Colon
GSM791408	BCAT1	LS180	Epithelium	Colon
GSM791409	TCF4	LS180	Epithelium	Colon
GSM791410	TCF4	LS180	Epithelium	Colon
GSM791411	CEBPB	LS180	Epithelium	Colon
GSM791412	CEBPB	LS180	Epithelium	Colon
GSM791413	CDX2	LS180	Epithelium	Colon
GSM791414	CDX2	LS180	Epithelium	Colon
GSM862178	ESR1	MCF-7	Epithelium	Breast
GSM862179	ESR1	MCF-7	Epithelium	Breast
GSM862180	ESR1	MCF-7	Epithelium	Breast
GSM862181	ESR1	MCF-7	Epithelium	Breast
GSM857200	LANA	BCBL1	B cell lymphoma	None
GSM857202	LANA	BCBL1	B cell lymphoma	None
GSM856790	EPAS1	786-O	Epithelium	Kidney
GSM856791	ARNT	786-O	Epithelium	Kidney
GSM811208	ESR1	H3396	Epithelium	Mammary Gland
GSM811209	ESR1	H3396	Epithelium	Mammary Gland
GSM811210	ESR1	H3396	Epithelium	Mammary Gland
GSM811211	ESR1	H3396	Epithelium	Mammary Gland
GSM811212	ESR1	H3396	Epithelium	Mammary Gland
GSM811213	ESR1	H3396	Epithelium	Mammary Gland
GSM811214	ESR1	H3396	Epithelium	Mammary Gland
GSM811215	ESR1	H3396	Epithelium	Mammary Gland
GSM801049	CREB1	H3396	Epithelium	Mammary Gland
GSM801050	CREB1	H3396	Epithelium	Mammary Gland
GSM801051	CREB1	H3396	Epithelium	Mammary Gland
GSM801052	CREB1	H3396	Epithelium	Mammary Gland
GSM801053	CREB1	H3396	Epithelium	Mammary Gland
GSM801054	CREB1	H3396	Epithelium	Mammary Gland
GSM801055	CREB1	H3396	Epithelium	Mammary Gland
GSM801056	ESR1	H3396	Epithelium	Mammary Gland
GSM801057	ESR1	H3396	Epithelium	Mammary Gland
GSM801061	POLR2A	H3396	Epithelium	Mammary Gland
GSM801062	POLR2A	H3396	Epithelium	Mammary Gland
GSM801063	RAC3	H3396	Epithelium	Mammary Gland
GSM801064	CARM1	H3396	Epithelium	Mammary Gland
GSM801065	CARM1	H3396	Epithelium	Mammary Gland
GSM802741	POLR2A	HeLa	Epithelium	Cervix
GSM802742	POLR2A	HeLa	Epithelium	Cervix
GSM802743	POLR2A	HeLa	Epithelium	Cervix
GSM802744	POLR2M	HeLa	Epithelium	Cervix
GSM802745	POLR2M	HeLa	Epithelium	Cervix
GSM802746	POLR2A	HeLa	Epithelium	Cervix
GSM802747	POLR2A	HeLa	Epithelium	Cervix
GSM804013	GATA1	None	Erythroblast	Blood
GSM804014	GATA1	None	Erythroblast	Blood
GSM807734	EP300	None	Cardiomyocyte	Heart
GSM807735	EP300	None	Cardiomyocyte	Heart
GSM807736	POLR2A	None	Cardiomyocyte	Heart
GSM850474	RNF2	OS25	Embryonic Stem Cell	Embryo
GSM833286	POLR2A	HCT-116	None	Colon
GSM820534	POLR2M	IMR90	Fibroblast	Lung
GSM820535	POLR2A	IMR90	Fibroblast	Lung
GSM801011	AR	VCaP	Epithelium	Prostate
GSM801012	AR	VCS2	Epithelium	Prostate
GSM699632	NKX3-1	LNCaP	Epithelium	Prostate
GSM699633	NKX3-1	LNCaP	Epithelium	Prostate
GSM699634	FOXA1	LNCaP	Epithelium	Prostate
GSM699635	FOXA1	LNCaP	Epithelium	Prostate
GSM487695	H2AZ	None	Epithelium	Urinary Bladder
GSM487696	H2AZ	None	Epithelium	Urinary Bladder
GSM545202	POU5F1	H9	Embryonic Stem Cell	Embryo
GSM545203	POU5F1	H9	Embryonic Stem Cell	Embryo
GSM545204	POU5F1	H9	Embryonic Stem Cell	Embryo
GSM585229	RNF2	None	Embryonic Stem Cell	Embryo
GSM585230	RNF2	None	Embryonic Stem Cell	Embryo
GSM585231	RNF2	None	Embryonic Stem Cell	Embryo
GSM585232	RNF2	None	Embryonic Stem Cell	Embryo
GSM810993	E2F7	HeLa	Epithelium	Cervix
GSM832456	POLR2A	MCF-7	Epithelium	Breast
GSM832457	POLR2A	MCF-7	Epithelium	Breast
GSM832458	POLR2A	MCF-7	Epithelium	Breast
GSM832459	POLR2A	MCF-7	Epithelium	Breast
GSM832460	POLR2A	HCT-116	None	Colon
GSM832461	POLR2A	HCT-116	None	Colon
GSM832462	POLR2A	NB4	Promyelocytic cell	Blood
GSM832463	POLR2A	K562	Erythroblast	Bone Marrow
GSM832464	POLR2A	K562	Erythroblast	Bone Marrow
GSM832465	POLR2A	K562	Erythroblast	Bone Marrow
GSM837613	DUX4	None	Myoblast	Muscle
GSM837614	DUX4	None	Myoblast	Muscle
GSM782156	CTCF	BJAB	B cell lymphoma	None
GSM782158	CTCF	BL-41	B Lymphocyte	Blood
GSM783262	TP53	IMR90	Fibroblast	Lung
GSM602674	SUZ12	BG03	Embryonic Stem Cell	Embryo
GSM624141	PPARG	THP-1	Monocyte	Blood
GSM624142	RXRA	THP-1	Monocyte	Blood
GSM624143	SPI1	THP-1	Monocyte	Blood
GSM665907	LIN9	HeLa	Epithelium	Cervix
GSM665908	LIN9	HeLa	Epithelium	Cervix
GSM665909	MYBL2	HeLa	Epithelium	Cervix
GSM665910	MYBL2	HeLa	Epithelium	Cervix
GSM738817	ETV4	PC-3	Epithelium	Prostate
GSM738818	JUND	PC-3	Epithelium	Prostate
GSM738821	ETS1	RWPE1	Epithelium	Prostate
GSM738822	GABPA	RWPE1	Epithelium	Prostate
GSM738823	ERG	RWPE1	Epithelium	Prostate
GSM738824	ETV1	RWPE1	Epithelium	Prostate
GSM762707	MYC	Raji	B Lymphocyte	Blood
GSM762708	MYC	CA46	B Lymphocyte	None
GSM762709	MYC	None	B Lymphocyte	Blood
GSM762710	MYC	BL-41	B Lymphocyte	Blood
GSM762711	MYC	Ramos	B Lymphocyte	None
GSM762835	TAT	Jurkat	T Lymphocyte	Blood
GSM769220	SUPT20H	HeLa	Epithelium	Cervix
GSM769221	SUPT20H	GM12878	B Lymphocyte	Blood
GSM807391	H2AZ	H9	Embryonic Stem Cell	Embryo
GSM818007	H2AZ	IMR90	Fibroblast	Lung
GSM818008	H2AZ	IMR90	Fibroblast	Lung
GSM818009	H2AZ	H1	Embryonic Stem Cell	Embryo
GSM501687	TP73	Saos-2	Osteosarcoma cell	Bone
GSM501688	TP73	Saos-2	Osteosarcoma cell	Bone
GSM501689	TP73	Saos-2	Osteosarcoma cell	Bone
GSM501690	TP73	Saos-2	Osteosarcoma cell	Bone
GSM501691	TP53	Saos-2	Osteosarcoma cell	Bone
GSM501692	TP53	Saos-2	Osteosarcoma cell	Bone
GSM631452	ESR1	MCF-7	Epithelium	Breast
GSM631453	ESR1	MCF-7	Epithelium	Breast
GSM631454	ESR1	MCF-7	Epithelium	Breast
GSM631455	ESR1	MCF-7	Epithelium	Breast
GSM631456	ESR1	MCF-7	Epithelium	Breast
GSM631457	ESR1	MCF-7	Epithelium	Breast
GSM631458	ESR1	MCF-7	Epithelium	Breast
GSM631459	ESR1	MCF-7	Epithelium	Breast
GSM631460	ESR1	MCF-7	Epithelium	Breast
GSM631461	ESR1	MCF-7	Epithelium	Breast
GSM631462	ESR1	MCF-7	Epithelium	Breast
GSM631463	ESR1	MCF-7	Epithelium	Breast
GSM631464	ESR1	MCF-7	Epithelium	Breast
GSM631465	ESR1	MCF-7	Epithelium	Breast
GSM631466	ESR1	MCF-7	Epithelium	Breast
GSM631467	ESR1	MCF-7	Epithelium	Breast
GSM631468	ESR1	MCF-7	Epithelium	Breast
GSM631469	FOXA1	MCF-7	Epithelium	Breast
GSM631470	FOXA1	MCF-7	Epithelium	Breast
GSM631471	FOXA1	MCF-7	Epithelium	Breast
GSM631473	FOXA1	T47D	Epithelium	Mammary Gland
GSM631474	FOXA1	MCF-7	Epithelium	Breast
GSM631475	CTCF	MCF-7	Epithelium	Breast
GSM631476	CTCF	MCF-7	Epithelium	Breast
GSM631477	CTCF	MCF-7	Epithelium	Breast
GSM631478	CTCF	MCF-7	Epithelium	Breast
GSM631479	CTCF	MCF-7	Epithelium	Breast
GSM631480	ESR1	MCF-7	Epithelium	Breast
GSM631481	ESR1	MCF-7	Epithelium	Breast
GSM631482	ESR1	MCF-7	Epithelium	Breast
GSM631483	ESR1	MCF-7	Epithelium	Breast
GSM631484	ESR1	MCF-7	Epithelium	Breast
GSM631489	ESR1	T47D	Epithelium	Mammary Gland
GSM631490	ESR1	T47D	Epithelium	Mammary Gland
GSM631491	ESR1	T47D	Epithelium	Mammary Gland
GSM631492	ESR1	T47D	Epithelium	Mammary Gland
GSM631493	ESR1	T47D	Epithelium	Mammary Gland
GSM717978	SRC	OCI-Ly2	Epithelium	Mammary Gland
GSM717979	SRC	OCI-Ly2	Epithelium	Mammary Gland
GSM803509	BCLAF1	GM12878	B Lymphocyte	Blood
GSM803406	YY1	GM12878	B Lymphocyte	Blood
GSM803503	ATF3	HepG2	Epithelium	Liver
GSM803483	BHLHE40	HepG2	Epithelium	Liver
GSM803432	FOXA1	HepG2	Epithelium	Liver
GSM803461	FOXA1	HepG2	Epithelium	Liver
GSM803448	HEY1	HepG2	Epithelium	Liver
GSM803460	HNF4A	HepG2	Epithelium	Liver
GSM803518	BCL3	K562	Erythroblast	Bone Marrow
GSM777644	FOS	K562	Erythroblast	Bone Marrow
GSM777641	GATA2	K562	Erythroblast	Bone Marrow
GSM777640	HDAC8	K562	Erythroblast	Bone Marrow
GSM777638	JUNB	K562	Erythroblast	Bone Marrow
GSM777639	JUND	K562	Erythroblast	Bone Marrow
GSM777637	NR4A1	K562	Erythroblast	Bone Marrow
GSM803385	HEY1	K562	Erythroblast	Bone Marrow
GSM624077	CTCF	H1	Embryonic Stem Cell	Embryo
GSM624078	CTCF	HeLa	Epithelium	Cervix
GSM624079	CTCF	None	Endothelial Cell	Umbilical Vein
GSM624080	CTCF	K562	Erythroblast	Bone Marrow
GSM624081	CTCF	NHEK	Keratinocyte	Skin
GSM748526	MYC	GM12878	B Lymphocyte	Blood
GSM748527	MYC	GM12878	B Lymphocyte	Blood
GSM748528	POLR2A	GM12878	B Lymphocyte	Blood
GSM748529	POLR2A	GM12878	B Lymphocyte	Blood
GSM748531	MYC	H1	Embryonic Stem Cell	Embryo
GSM748532	POLR2A	H1	Embryonic Stem Cell	Embryo
GSM748533	MYC	HeLa	Epithelium	Cervix
GSM748534	MYC	HeLa	Epithelium	Cervix
GSM748535	POLR2A	HeLa	Epithelium	Cervix
GSM748536	POLR2A	HeLa	Epithelium	Cervix
GSM748538	CTCF	HepG2	Epithelium	Liver
GSM748539	CTCF	HepG2	Epithelium	Liver
GSM748540	MYC	HepG2	Epithelium	Liver
GSM748541	MYC	HepG2	Epithelium	Liver
GSM748542	MYC	HepG2	Epithelium	Liver
GSM748543	POLR2A	HepG2	Epithelium	Liver
GSM748544	POLR2A	HepG2	Epithelium	Liver
GSM748545	POLR2A	HepG2	Epithelium	Liver
GSM748547	MYC	None	Endothelial Cell	Umbilical Vein
GSM748548	POLR2A	None	Endothelial Cell	Umbilical Vein
GSM748549	POLR2A	None	Endothelial Cell	Umbilical Vein
GSM748551	MYC	K562	Erythroblast	Bone Marrow
GSM748552	MYC	K562	Erythroblast	Bone Marrow
GSM748553	MYC	K562	Erythroblast	Bone Marrow
GSM748554	POLR2A	K562	Erythroblast	Bone Marrow
GSM748555	POLR2A	K562	Erythroblast	Bone Marrow
GSM748557	MYC	NHEK	Keratinocyte	Skin
GSM748558	POLR2A	NHEK	Keratinocyte	Skin
GSM675073	ESR1	MCF7-LTED	Epithelium	Mammary Gland
GSM675074	ESR1	HCC1428	Epithelium	Mammary Gland
GSM700469	NR1H2	THP-1	Monocyte	Blood
GSM700470	NR1H2	THP-1	Monocyte	Blood
GSM722392	GATA1	None	Proerythroblast	Blood
GSM722393	GATA1	None	Proerythroblast	Blood
GSM722394	GATA1	None	Proerythroblast	Blood
GSM722395	GATA1	None	Proerythroblast	Blood
GSM722396	GATA2	None	Haematopoietic Progenitor Cell	Blood
GSM722397	SMAD1	None	Proerythroblast	Blood
GSM722398	SMAD1	None	Proerythroblast	Blood
GSM722399	SMAD1	None	Haematopoietic Progenitor Cell	Blood
GSM722400	SMAD1	None	Haematopoietic Progenitor Cell	Blood
GSM722401	TCF7L2	None	Haematopoietic Progenitor Cell	Blood
GSM722402	TCF7L2	None	Haematopoietic Progenitor Cell	Blood
GSM722412	GATA1	K562	Erythroblast	Bone Marrow
GSM722413	GATA1	K562	Erythroblast	Bone Marrow
GSM722414	GATA2	K562	Erythroblast	Bone Marrow
GSM722415	GATA2	K562	Erythroblast	Bone Marrow
GSM722416	SMAD1	K562	Erythroblast	Bone Marrow
GSM722417	SMAD1	K562	Erythroblast	Bone Marrow
GSM722418	TCF7L2	K562	Erythroblast	Bone Marrow
GSM722419	TCF7L2	K562	Erythroblast	Bone Marrow
GSM722423	CEBPA	U937	None	Pleura
GSM722424	CEBPA	U937	None	Pleura
GSM722425	SMAD1	U937	None	Pleura
GSM722426	TCF7L2	U937	None	Pleura
GSM788364	CEBPA	K562	Erythroblast	Bone Marrow
GSM788365	CEBPA	K562	Erythroblast	Bone Marrow
GSM788367	GATA1	K562	Erythroblast	Bone Marrow
GSM788368	GATA1	K562	Erythroblast	Bone Marrow
GSM788369	CEBPA	U937	None	Pleura
GSM722704	RUNX1	Kasumi-1	Myeloblast	Blood
GSM722705	RUNX1	Kasumi-1	Myeloblast	Blood
GSM722706	RUNX1	Kasumi-1	Myeloblast	Blood
GSM722707	RUNX1	Kasumi-1	Myeloblast	Blood
GSM722708	RUNX1	None	Myeloblast	Blood
GSM818282	KAT7	RKO	Epithelium	Colon
GSM722709	POLR2A	Kasumi-1	Myeloblast	Blood
GSM722710	POLR2A	Kasumi-1	Myeloblast	Blood
GSM850823	RUNX1	Kasumi-1	Myeloblast	Blood
GSM850824	RUNX1	Kasumi-1	Myeloblast	Blood
GSM838385	HNRNPL	HeLa	Epithelium	Cervix
GSM838386	HNRNPL	HeLa	Epithelium	Cervix
GSM866196	VEZF1	HeLa-S3	Epithelium	Cervix
GSM866197	VEZF1	HeLa-S3	Epithelium	Cervix
GSM866198	POLR2A	HeLa-S3	Epithelium	Cervix
GSM889410	POLR2A	LS174T	Epithelium	Colon
GSM889411	POLR2A	LS174T	Epithelium	Colon
GSM889412	POLR2A	LS174T	Epithelium	Colon
GSM889413	POLR2A	LS174T	Epithelium	Colon
GSM889414	POLR2A	LS174T	Epithelium	Colon
GSM889415	POLR2A	LS174T	Epithelium	Colon
GSM855007	RNF2	HEK293T	Epithelium	Embryonic Kidney
GSM855008	RYBP	HEK293T	Epithelium	Embryonic Kidney
GSM855009	PCGF1	HEK293T	Epithelium	Embryonic Kidney
GSM855010	PCGF2	HEK293T	Epithelium	Embryonic Kidney
GSM855011	BMI1	HEK293T	Epithelium	Embryonic Kidney
GSM855012	PCGF5	HEK293T	Epithelium	Embryonic Kidney
GSM855013	PCGF6	HEK293T	Epithelium	Embryonic Kidney
GSM855014	CBX2	HEK293T	Epithelium	Embryonic Kidney
GSM855017	RNF2	HEK293T	Epithelium	Embryonic Kidney
GSM855018	RYBP	HEK293T	Epithelium	Embryonic Kidney
GSM855019	BMI1	HEK293T	Epithelium	Embryonic Kidney
GSM855020	CBX2	HEK293T	Epithelium	Embryonic Kidney
GSM865742	GPS2	HEK293T	Epithelium	Embryonic Kidney
GSM865743	TBL1X	HEK293T	Epithelium	Embryonic Kidney
GSM865744	NCOR1	HEK293T	Epithelium	Embryonic Kidney
GSM865745	NCOR1	HEK293T	Epithelium	Embryonic Kidney
GSM717392	AR	VCaP	Epithelium	Prostate
GSM717393	AR	VCaP	Epithelium	Prostate
GSM717394	AR	VCaP	Epithelium	Prostate
GSM717395	ERG	VCaP	Epithelium	Prostate
GSM717396	ERG	VCaP	Epithelium	Prostate
GSM717397	ERG	VCaP	Epithelium	Prostate
GSM717398	HDAC1	VCaP	Epithelium	Prostate
GSM717399	HDAC1	VCaP	Epithelium	Prostate
GSM717400	HDAC2	VCaP	Epithelium	Prostate
GSM717401	HDAC2	VCaP	Epithelium	Prostate
GSM717402	HDAC3	VCaP	Epithelium	Prostate
GSM717403	HDAC3	VCaP	Epithelium	Prostate
GSM717404	EZH2	VCaP	Epithelium	Prostate
GSM717405	EZH2	VCaP	Epithelium	Prostate
GSM800624	STAG1	None	Fibroblast	Embryo
GSM830986	CBX2	K562	Erythroblast	Bone Marrow
GSM830987	CBX8	K562	Erythroblast	Bone Marrow
GSM830988	CHD1	K562	Erythroblast	Bone Marrow
GSM830989	CHD1	K562	Erythroblast	Bone Marrow
GSM830990	CHD7	K562	Erythroblast	Bone Marrow
GSM830991	SETDB1	K562	Erythroblast	Bone Marrow
GSM830992	EZH2	K562	Erythroblast	Bone Marrow
GSM830993	HDAC1	K562	Erythroblast	Bone Marrow
GSM830994	HDAC1	K562	Erythroblast	Bone Marrow
GSM830995	HDAC2	K562	Erythroblast	Bone Marrow
GSM830996	HDAC2	K562	Erythroblast	Bone Marrow
GSM830997	HDAC6	K562	Erythroblast	Bone Marrow
GSM830998	HDAC6	K562	Erythroblast	Bone Marrow
GSM830999	CBX3	K562	Erythroblast	Bone Marrow
GSM831000	KDM5C	K562	Erythroblast	Bone Marrow
GSM831001	CREBBP	K562	Erythroblast	Bone Marrow
GSM831002	KDM1A	K562	Erythroblast	Bone Marrow
GSM831003	CHD3	K562	Erythroblast	Bone Marrow
GSM831004	NCOR1	K562	Erythroblast	Bone Marrow
GSM831005	WHSC1	K562	Erythroblast	Bone Marrow
GSM831006	EP300	K562	Erythroblast	Bone Marrow
GSM831007	KAT2B	K562	Erythroblast	Bone Marrow
GSM831008	PHF8	K562	Erythroblast	Bone Marrow
GSM831009	PHF8	K562	Erythroblast	Bone Marrow
GSM831010	KDM5B	K562	Erythroblast	Bone Marrow
GSM831011	KDM5B	K562	Erythroblast	Bone Marrow
GSM831012	RBBP5	K562	Erythroblast	Bone Marrow
GSM831013	RBBP5	K562	Erythroblast	Bone Marrow
GSM831014	RBBP5	K562	Erythroblast	Bone Marrow
GSM831015	REST	K562	Erythroblast	Bone Marrow
GSM831016	POLR2A	K562	Erythroblast	Bone Marrow
GSM831017	RNF2	K562	Erythroblast	Bone Marrow
GSM831018	SAP30	K562	Erythroblast	Bone Marrow
GSM831019	SAP30	K562	Erythroblast	Bone Marrow
GSM831020	SIRT6	K562	Erythroblast	Bone Marrow
GSM831021	SUZ12	K562	Erythroblast	Bone Marrow
GSM831025	CHD1	H1	Embryonic Stem Cell	Embryo
GSM831026	CHD1	H1	Embryonic Stem Cell	Embryo
GSM831027	CHD7	H1	Embryonic Stem Cell	Embryo
GSM831028	EZH2	H1	Embryonic Stem Cell	Embryo
GSM831029	HDAC2	H1	Embryonic Stem Cell	Embryo
GSM831030	HDAC6	H1	Embryonic Stem Cell	Embryo
GSM831031	KDM5A	H1	Embryonic Stem Cell	Embryo
GSM831032	KDM5A	H1	Embryonic Stem Cell	Embryo
GSM831033	KDM5B	H1	Embryonic Stem Cell	Embryo
GSM831034	KDM5C	H1	Embryonic Stem Cell	Embryo
GSM831035	KDM4A	H1	Embryonic Stem Cell	Embryo
GSM831036	EP300	H1	Embryonic Stem Cell	Embryo
GSM831037	PHF8	H1	Embryonic Stem Cell	Embryo
GSM831038	RBBP5	H1	Embryonic Stem Cell	Embryo
GSM831039	RBBP5	H1	Embryonic Stem Cell	Embryo
GSM831040	SAP30	H1	Embryonic Stem Cell	Embryo
GSM831041	SIRT6	H1	Embryonic Stem Cell	Embryo
GSM831042	SUZ12	H1	Embryonic Stem Cell	Embryo
GSM881390	H2AZ	H1	Embryonic Stem Cell	Embryo
GSM922965	NFE2L2	GM11994	Lymphoblastoid	Blood
GSM957606	TCF7L1	RPMI-8402	T cell leukemia	Blood
GSM957607	TCF7L1	RPMI-8402	T cell leukemia	Blood
GSM957608	GATA3	RPMI-8402	T cell leukemia	Blood
GSM957609	GATA3	RPMI-8402	T cell leukemia	Blood
GSM957610	TCF12	RPMI-8402	T cell leukemia	Blood
GSM957611	TCF12	RPMI-8402	T cell leukemia	Blood
GSM957612	TAL1	RPMI-8402	T cell leukemia	Blood
GSM957614	TAL1	RPMI-8402	T cell leukemia	Blood
GSM779425	HCFC1	HeLa	Epithelium	Cervix
GSM779426	HCFC1	HeLa	Epithelium	Cervix
GSM779430	ZNF143	HeLa	Epithelium	Cervix
GSM779431	THAP1	HeLa	Epithelium	Cervix
GSM779432	GABPA	HeLa	Epithelium	Cervix
GSM779433	YY1	HeLa	Epithelium	Cervix
GSM779436	POLR2B	HeLa	Epithelium	Cervix
GSM699727	CBX3	HCT-116	None	Colon
GSM699729	CBX3	HCT-116	None	Colon
GSM699734	CBX3	HCT-116	None	Colon
GSM699735	CBX3	HCT-116	None	Colon
GSM898224	CBX3	HCT-116	None	Colon
GSM898225	CBX3	HCT-116	None	Colon
GSM920942	POLR2A	Raji	B Lymphocyte	Blood
GSM775364	AR	LNCaP	Epithelium	Prostate
GSM775365	AR	LNCaP	Epithelium	Prostate
GSM920943	POLR2A	Raji	B Lymphocyte	Blood
GSM920944	POLR2A	Raji	B Lymphocyte	Blood
GSM920945	POLR2A	Raji	B Lymphocyte	Blood
GSM920949	POLR2A	Raji	B Lymphocyte	Blood
GSM941710	CTCF	BCBL1	B cell lymphoma	None
GSM941711	SMC1A	BCBL1	B cell lymphoma	None
GSM941218	SMC1A	LCL	Lymphoblastoid	Blood
GSM941219	NIPBL	LCL	Lymphoblastoid	Blood
GSM940321	HOXA9	SEM	Pre-B Lymphocyte	None
GSM940322	MEIS1	SEM	Pre-B Lymphocyte	None
GSM940323	HOXA9	SEM	Pre-B Lymphocyte	None
GSM940324	MEIS1	SEM	Pre-B Lymphocyte	None
GSM958507	H2AZ	H1	Embryonic Stem Cell	None
GSM955977	HIF1A	None	Endothelial Cell	Umbilical Vein
GSM955978	HIF1A	None	Endothelial Cell	Umbilical Vein
GSM929914	PGBD3	None	Fibroblast	None
GSM956689	FOXK1	HeLa	Epithelium	Cervix
GSM956690	FOXK1	HeLa	Epithelium	Cervix
GSM889425	TFAP2C	MCF-7	Epithelium	Breast
GSM889426	TFAP2C	BT-474	Epithelium	Mammary Gland
GSM889427	TFAP2C	MDA-MB-453	Epithelium	Mammary Gland
GSM889428	TFAP2C	SKBR-3	None	Mammary Gland
GSM838673	BMI1	None	Glioblastoma Multiforme Stem Like	None
GSM838668	BMI1	None	Neural Progenitor Cell	None
GSM838671	BMI1	None	Glioblastoma Multiforme Stem Like	None
GSM838675	ATF3	None	Glioblastoma Multiforme Stem Like	None
GSM838670	BMI1	None	Glioblastoma Multiforme Stem Like	None
GSM1036402	BRD4	P493-6	B cell lymphoma	None
GSM1036404	MYC	P493-6	B cell lymphoma	None
GSM1036411	T	P493-6	B cell lymphoma	None
GSM1036407	MED1	P493-6	B cell lymphoma	None
GSM1036401	BRD4	P493-6	B cell lymphoma	None
GSM1036403	BRD4	P493-6	B cell lymphoma	None
GSM1036406	MAX	P493-6	B cell lymphoma	None
GSM1036410	T	P493-6	B cell lymphoma	None
GSM1036409	T	P493-6	B cell lymphoma	None
GSM1036412	POLR2A	P493-6	B cell lymphoma	None
GSM952457	DNMT3B	NCCIT	None	Embryo
GSM952463	DNMT1	NCCIT	None	Embryo
GSM952456	DNMT3A	NCCIT	None	Embryo
GSM952455	DNMT1	NCCIT	None	Embryo
GSM952465	DNMT3B	NCCIT	None	Embryo
GSM952464	DNMT3A	NCCIT	None	Embryo
GSM820434	HOTAIR	MDA-231	Epithelium	Mammary Gland
GSM820430	TERC	HeLa	Epithelium	Cervix
GSM820439	HOTAIR	MDA-231	Epithelium	Mammary Gland
GSM820437	TERC	HeLa	Epithelium	Cervix
GSM820436	HOTAIR	MDA-231	Epithelium	Mammary Gland
GSM820431	TERC	HeLa	Epithelium	Cervix
GSM820433	HOTAIR	MDA-231	Epithelium	Mammary Gland
GSM820438	TERC	HeLa	Epithelium	Cervix
GSM925735	FAIRE	MCF7-LTED	Epithelium	Mammary Gland
GSM925736	FAIRE	MCF7-LTED	Epithelium	Mammary Gland
GSM936207	FOXM1	U2OS	None	Bone
GSM936206	FOXM1	U2OS	None	Bone
GSM850306	RELA	None	Endothelial Cell	Umbilical Vein
GSM850307	RELA	None	Endothelial Cell	Umbilical Vein
GSM850305	POLR2A	None	Endothelial Cell	Umbilical Vein
GSM850304	POLR2A	None	Endothelial Cell	Umbilical Vein
GSM927071	ERG	RWPE1	Epithelium	Prostate
GSM1191937	NUP98	IMR90	Fibroblast	Lung
GSM1191936	NUP98	IMR90	Fibroblast	Lung
GSM1191931	NUP98	HUES6	Embryonic Stem Cell	Embryo
GSM1191935	NUP98	None	Neuron	None
GSM1191933	NUP98	None	Neural Progenitor Cell	None
GSM602298	FAIRE	H9	Embryonic Stem Cell	Embryo
GSM1024800	ARNT	MCF-7	Epithelium	Breast
GSM1024799	AHR	MCF-7	Epithelium	Breast
GSM1133488	TP53	U2OS	None	Bone
GSM1133486	TP53	U2OS	None	Bone
GSM1133484	TP53	U2OS	None	Bone
GSM1133482	TP53	U2OS	None	Bone
GSM1115991	ESR1	MCF-7	Epithelium	Breast
GSM1115990	ESR1	MCF-7	Epithelium	Breast
GSM1085732	CDK9	MM1.S	B Lymphocyte	Blood
GSM1085733	MED1	MM1.S	B Lymphocyte	Blood
GSM1085735	CDK9	MM1.S	B Lymphocyte	Blood
GSM986086	EP300	MCF-7	Epithelium	Breast
GSM986064	ESR1	MCF-7	Epithelium	Breast
GSM986085	EP300	MCF-7	Epithelium	Breast
GSM986070	GATA3	MCF-7	Epithelium	Breast
GSM986090	ESR1	ZR-75-1	Epithelium	Mammary Gland
GSM986063	ESR1	MCF-7	Epithelium	Breast
GSM986075	GATA3	MCF-7	Epithelium	Breast
GSM986065	FOXA1	MCF-7	Epithelium	Breast
GSM986072	GATA3	MCF-7	Epithelium	Breast
GSM986061	ESR1	MCF-7	Epithelium	Breast
GSM986066	FOXA1	MCF-7	Epithelium	Breast
GSM986074	GATA3	MCF-7	Epithelium	Breast
GSM986059	ESR1	MCF-7	Epithelium	Breast
GSM986060	ESR1	MCF-7	Epithelium	Breast
GSM986089	ESR1	ZR-75-1	Epithelium	Mammary Gland
GSM986069	GATA3	MCF-7	Epithelium	Breast
GSM986071	GATA3	MCF-7	Epithelium	Breast
GSM986067	GATA3	MCF-7	Epithelium	Breast
GSM986087	EP300	MCF-7	Epithelium	Breast
GSM986088	EP300	MCF-7	Epithelium	Breast
GSM986062	ESR1	MCF-7	Epithelium	Breast
GSM986076	GATA3	MCF-7	Epithelium	Breast
GSM986073	GATA3	MCF-7	Epithelium	Breast
GSM986068	GATA3	MCF-7	Epithelium	Breast
GSM894078	MED1	P493-6	B cell lymphoma	None
GSM894075	MAX	P493-6	B cell lymphoma	None
GSM894088	POLR2A	P493-6	B cell lymphoma	None
GSM894080	MED1	P493-6	B cell lymphoma	None
GSM894059	MYC	P493-6	B cell lymphoma	None
GSM894081	MED1	H2171	Epithelium	Lung
GSM894061	MYC	U87	None	Brain
GSM894076	MAX	P493-6	B cell lymphoma	None
GSM894099	MAX	H128	Epithelium	Lung
GSM894090	POLR2A	P493-6	B cell lymphoma	None
GSM894098	MYC	H128	Epithelium	Lung
GSM894060	MYC	P493-6	B cell lymphoma	None
GSM894085	MAX	MM1.S	B Lymphocyte	Blood
GSM894089	POLR2A	P493-6	B cell lymphoma	None
GSM894074	MAX	P493-6	B cell lymphoma	None
GSM894058	MYC	P493-6	B cell lymphoma	None
GSM894077	MAX	U87	None	Brain
GSM894082	MED1	U87	None	Brain
GSM894079	MED1	P493-6	B cell lymphoma	None
GSM894086	POLR2A	MM1.S	B Lymphocyte	Blood
GSM1198711	ESR1	MCF-7	Epithelium	Breast
GSM1198994	SOX2	ReN-VM	Neural Stem Cell	None
GSM1198993	SOX2	ReN-VM	Neural Stem Cell	None
GSM1198716	NR5A2	MCF-7	Epithelium	Breast
GSM1198712	ESR1	MCF-7	Epithelium	Breast
GSM1198714	ESR1	MCF-7	Epithelium	Breast
GSM1198713	ESR1	MCF-7	Epithelium	Breast
GSM908059	NFE2	None	Proerythroblast	Bone Marrow
GSM908069	POLR2A	None	Proerythroblast	Bone Marrow
GSM908054	TAL1	None	Proerythroblast	Fetal Liver
GSM908066	RAD21	None	Proerythroblast	Fetal Liver
GSM908055	TAL1	None	Proerythroblast	Bone Marrow
GSM908058	NFE2	None	Proerythroblast	Fetal Liver
GSM908065	CTCF	None	Proerythroblast	Bone Marrow
GSM908068	POLR2A	None	Proerythroblast	Fetal Liver
GSM908067	RAD21	None	Proerythroblast	Bone Marrow
GSM908064	CTCF	None	Proerythroblast	Fetal Liver
GSM971334	EP300	None	Hematopoietic Stem Cell	Blood
GSM971332	SMARCA4	None	T Lymphocyte	Blood
GSM971343	SMARCA4	None	B Lymphocyte	Blood
GSM971336	EP300	None	None	Blood
GSM971335	SMARCA4	None	None	Blood
GSM971344	POLR2A	None	B Lymphocyte	Blood
GSM971333	SMARCA4	None	Hematopoietic Stem Cell	Blood
GSM935137	CDK9	P493-6	B cell lymphoma	None
GSM935135	CDK9	P493-6	B cell lymphoma	None
GSM935136	CDK9	P493-6	B cell lymphoma	None
GSM585608	ERG	None	Hematopoietic Cell	None
GSM585604	ERG	None	Hematopoietic Cell	None
GSM773912	ELF5	T47D	Epithelium	Mammary Gland
GSM773913	ELF5	T47D	Epithelium	Mammary Gland
GSM945570	POLR2A	Raji	B Lymphocyte	Blood
GSM945599	IRF5	None	Monocyte	Blood
GSM945572	POLR2A	Raji	B Lymphocyte	Blood
GSM945571	POLR2A	Raji	B Lymphocyte	Blood
GSM945598	IRF5	None	Monocyte	Blood
GSM840279	POLR2A	MCF-7	Epithelium	Breast
GSM798431	ESR1	BT-474	Epithelium	Mammary Gland
GSM798426	ESR1	None	Epithelium	Mammary Gland
GSM798439	FOXA1	MCF-7	Epithelium	Breast
GSM798401	ESR1	None	Epithelium	Mammary Gland
GSM798435	ESR1	MCF-7	Epithelium	Breast
GSM798427	ESR1	None	Epithelium	Mammary Gland
GSM798432	ESR1	TAM_R	Epithelium	Mammary Gland
GSM798437	FOXA1	MCF-7	Epithelium	Breast
GSM798404	ESR1	None	Epithelium	Mammary Gland
GSM798405	ESR1	None	Epithelium	Mammary Gland
GSM798424	ESR1	MCF-7	Epithelium	Breast
GSM798402	ESR1	None	Epithelium	Mammary Gland
GSM798403	ESR1	None	Epithelium	Mammary Gland
GSM798429	ESR1	T47D	Epithelium	Mammary Gland
GSM798433	ESR1	TAM_R	Epithelium	Mammary Gland
GSM798436	FOXA1	MCF-7	Epithelium	Breast
GSM798430	ESR1	BT-474	Epithelium	Mammary Gland
GSM798428	ESR1	T47D	Epithelium	Mammary Gland
GSM798438	FOXA1	MCF-7	Epithelium	Breast
GSM798400	ESR1	None	Epithelium	Mammary Gland
GSM798434	ESR1	MCF-7	Epithelium	Breast
GSM798423	ESR1	MCF-7	Epithelium	Breast
GSM798425	ESR1	MCF-7	Epithelium	Breast
GSM970214	POLR2A	NB4	Promyelocytic cell	Blood
GSM970261	IRF2	None	Proerythroblast	Bone Marrow
GSM970257	GATA1	None	Proerythroblast	Fetal Liver
GSM970258	GATA1	None	Proerythroblast	Bone Marrow
GSM970259	POLR2A	None	Proerythroblast	Fetal Liver
GSM970210	POLR2A	HCT-116	None	Colon
GSM970260	POLR2A	None	Proerythroblast	Bone Marrow
GSM970211	POLR2A	HeLa-S3	Epithelium	Cervix
GSM970216	CTCF	K562	Erythroblast	Bone Marrow
GSM1056576	CTCF	None	Monocyte	Blood
GSM1056577	CTCF	None	Macrophage	None
GSM770765	PR	T47D	Epithelium	Mammary Gland
GSM770762	PR	T47D	Epithelium	Mammary Gland
GSM770759	PR	AB32	Epithelium	Mammary Gland
GSM770764	PR	T47D	Epithelium	Mammary Gland
GSM770758	PR	AB32	Epithelium	Mammary Gland
GSM905355	EP300	U87MG	Glial Cell	Brain
GSM748524	FAIRE	NHEK	Keratinocyte	Skin
GSM748510	FAIRE	GM12878	B Lymphocyte	Blood
GSM748523	FAIRE	K562	Erythroblast	Bone Marrow
GSM748514	FAIRE	H1	Embryonic Stem Cell	Embryo
GSM748515	FAIRE	None	Epithelium	Cervix
GSM748512	FAIRE	GM12878	B Lymphocyte	Blood
GSM748513	FAIRE	H1	Embryonic Stem Cell	Embryo
GSM748519	FAIRE	HepG2	Epithelium	Liver
GSM748525	FAIRE	NHEK	Keratinocyte	Skin
GSM748518	FAIRE	HepG2	Epithelium	Liver
GSM748516	FAIRE	None	Epithelium	Cervix
GSM748511	FAIRE	GM12878	B Lymphocyte	Blood
GSM748522	FAIRE	K562	Erythroblast	Bone Marrow
GSM748517	FAIRE	HepG2	Epithelium	Liver
GSM748520	FAIRE	None	Endothelial Cell	Umbilical Vein
GSM748521	FAIRE	None	Endothelial Cell	Umbilical Vein
GSM776557	TBX21	None	Th1	None
GSM776558	GATA3	None	Th1	None
GSM776559	GATA3	None	Th2	None
GSM896986	SOX2	BJ	Fibroblast	Skin
GSM896985	POU5F1	BJ	Fibroblast	Skin
GSM896987	KLF4	BJ	Fibroblast	Skin
GSM896988	MYC	BJ	Fibroblast	Skin
GSM1059397	POLR2A	LNCaP	Epithelium	Prostate
GSM1059392	EP300	MCF-7	Epithelium	Breast
GSM1059394	POLR2A	LNCaP	Epithelium	Prostate
GSM1059396	POLR2A	LNCaP	Epithelium	Prostate
GSM1059387	H2AZ	MCF-7	Epithelium	Breast
GSM1059398	POLR2A	LNCaP	Epithelium	Prostate
GSM1059395	POLR2A	LNCaP	Epithelium	Prostate
GSM1059393	POLR2A	LNCaP	Epithelium	Prostate
GSM1080949	SF1	H295R	Epithelium	Adrenal Gland
GSM1080947	SF1	H295R	Epithelium	Adrenal Gland
GSM1080948	SF1	H295R	Epithelium	Adrenal Gland
GSM1080950	SF1	H295R	Epithelium	Adrenal Gland
GSM325933	POLR2A	K562	Erythroblast	Bone Marrow
GSM325935	POLR2A	NB4	Promyelocytic cell	Blood
GSM881709	SMARCB1	NCCIT	None	Embryo
GSM881712	POU5F1	NCCIT	None	Embryo
GSM881711	SMARCB1	NCCIT	None	Embryo
GSM881710	POU5F1	NCCIT	None	Embryo
GSM1033764	POLR2A	None	Plasma Cell	None
GSM1033760	MED1	None	Plasma Cell	None
GSM1033761	MED1	None	Plasma Cell	None
GSM1033755	CDK9	None	Plasma Cell	None
GSM1033756	CDK9	None	Plasma Cell	None
GSM1033754	MYC	None	Plasma Cell	None
GSM1033759	MAX	None	Plasma Cell	None
GSM1033753	BRD4	None	Plasma Cell	None
GSM1033752	BRD4	None	Plasma Cell	None
GSM1034504	GRHL3	NHEK	Keratinocyte	Skin
GSM1034506	WDR5	NHEK	Keratinocyte	Skin
GSM916524	FOXA1	LNCaP	Epithelium	Prostate
GSM916523	FOXA1	LNCaP	Epithelium	Prostate
GSM916521	AR	LNCaP	Epithelium	Prostate
GSM916522	AR	LNCaP	Epithelium	Prostate
GSM1070129	POLR2A	MM1.S	B Lymphocyte	Blood
GSM1070124	BRD4	MM1.S	B Lymphocyte	Blood
GSM1070125	CTCF	MM1.S	B Lymphocyte	Blood
GSM1070127	POLR2A	MM1.S	B Lymphocyte	Blood
GSM897577	TET3	HEK293T	Epithelium	Embryonic Kidney
GSM897576	TET2	HEK293T	Epithelium	Embryonic Kidney
GSM897578	OGT	HEK293T	Epithelium	Embryonic Kidney
GSM897558	LMNB1	IMR90	Fibroblast	Lung
GSM897120	SMC1A	BG03	Embryonic Stem Cell	Embryo
GSM897119	SMC3	BG03	Embryonic Stem Cell	Embryo
GSM897116	SMAD3	BG03	Embryonic Stem Cell	Embryo
GSM897115	POLR2A	BG03	Embryonic Stem Cell	Embryo
GSM897123	SETDB1	WM853.2	Melanoma Cell	None
GSM897117	SMAD3	BG03	Embryonic Stem Cell	Embryo
GSM897118	SMAD3	BG03	Embryonic Stem Cell	Embryo
GSM937544	POLR2A	BG03	Embryonic Stem Cell	Embryo
GSM937562	CDK8	None	Epithelium	Colon
GSM937561	CDK8	None	Epithelium	Colon
GSM937545	POLR2A	BG03	Embryonic Stem Cell	Embryo
GSM937563	CDK8	None	Epithelium	Colon
GSM1124071	NANOG	HUES64	Embryonic Stem Cell	Embryo
GSM1124068	SOX2	HUES64	Embryonic Stem Cell	Embryo
GSM1124067	POU5F1	HUES64	Embryonic Stem Cell	Embryo
GSM1124070	NANOG	HUES64	Embryonic Stem Cell	Embryo
GSM1124069	SOX2	HUES64	Embryonic Stem Cell	Embryo
GSM935551	STAT3	MCF-10A	Epithelium	Breast
GSM1054011	MYC	HEK293T	Epithelium	Embryonic Kidney
GSM1054009	MYC	HEK293T	Epithelium	Embryonic Kidney
GSM1054010	MYC	HEK293T	Epithelium	Embryonic Kidney
GSM969562	EZH2	LNCaP-abl	Epithelium	Prostate
GSM969570	EZH2	LNCaP	Epithelium	Prostate
GSM969565	AR	LNCaP-abl	Epithelium	Prostate
GSM969566	POLR2A	LNCaP-abl	Epithelium	Prostate
GSM969572	SUZ12	LNCaP	Epithelium	Prostate
GSM969564	SUZ12	LNCaP-abl	Epithelium	Prostate
GSM869306	ESR1	DLD-1	Epithelium	Colon
GSM869312	POLR2A	DL23	Epithelium	Colon
GSM869309	POLR2A	DLD-1	Epithelium	Colon
GSM869310	POLR2A	DLD-1	Epithelium	Colon
GSM869308	POLR2A	DLD-1	Epithelium	Colon
GSM869307	FOXO3	DL23	Epithelium	Colon
GSM869313	POLR2A	DL23	Epithelium	Colon
GSM869314	POLR2A	DL23	Epithelium	Colon
GSM1012768	SUMO1	HeLa	Epithelium	Cervix
GSM1012775	SUMO1	HeLa	Epithelium	Cervix
GSM1012767	SUMO1	HeLa	Epithelium	Cervix
GSM1012764	SUMO1	HeLa	Epithelium	Cervix
GSM1012759	SUMO1	HeLa	Epithelium	Cervix
GSM1012763	SUMO1	HeLa	Epithelium	Cervix
GSM1012769	SUMO1	HeLa	Epithelium	Cervix
GSM1012771	SUMO1	HeLa	Epithelium	Cervix
GSM1012773	SUMO1	HeLa	Epithelium	Cervix
GSM1012762	SUMO1	HeLa	Epithelium	Cervix
GSM1012766	SUMO1	HeLa	Epithelium	Cervix
GSM1012765	SUMO1	HeLa	Epithelium	Cervix
GSM1012760	SUMO1	HeLa	Epithelium	Cervix
GSM1012772	SUMO1	HeLa	Epithelium	Cervix
GSM1012761	SUMO1	HeLa	Epithelium	Cervix
GSM1012770	SUMO1	HeLa	Epithelium	Cervix
GSM651557	SMARCA4	None	CD36 Cell	None
GSM651558	SMARCA4	None	CD36 Cell	None
GSM1154505	MECP2	IMR90	Fibroblast	Lung
GSM1154504	MECP2	IMR90	Fibroblast	Lung
GSM1154506	MECP2	IMR90	Fibroblast	Lung
GSM1154513	POLR2A	HCT-116	None	Colon
GSM1154509	MECP2	HCT-116	None	Colon
GSM1154510	MECP2	HCT-116	None	Colon
GSM1023622	LMNA	HGFDFN168	Fibroblast	Forearm Skin Biopsy
GSM1023624	LMNA	HGADFN167	Fibroblast	Forearm Skin Biopsy
GSM1023626	LMNA	HGADFN167	Fibroblast	Forearm Skin Biopsy
GSM1023620	LMNA	HGFDFN168	Fibroblast	Forearm Skin Biopsy
GSM1086295	PAX5	Namalwa	B Lymphocyte	None
GSM1086298	PAX5	L428-PAX5	B Lymphocyte	None
GSM1086297	PAX5	L428-PAX5	B Lymphocyte	None
GSM1086294	PAX5	Raji	B Lymphocyte	Blood
GSM1086293	PAX5	Raji	B Lymphocyte	Blood
GSM1086296	PAX5	Namalwa	B Lymphocyte	None
GSM744581	NFKBIA	None	Keratinocyte	Foreskin
GSM1050111	GCG	HEK293T	Epithelium	Embryonic Kidney
GSM1050110	EHMT2	HEK293T	Epithelium	Embryonic Kidney
GSM794864	TP63	None	Keratinocyte	Foreskin
GSM794862	TP63	None	Keratinocyte	Foreskin
GSM785503	EGR2	None	Macrophage	None
GSM785502	CEBPB	None	Macrophage	None
GSM785501	SPI1	None	Macrophage	None
GSM785504	EGR2	None	Macrophage	None
GSM1032075	RUNX1	SEM	Pre-B Lymphocyte	None
GSM1168432	CHRM2	C4-12	None	None
GSM1168433	CHRM2	C4-12	None	None
GSM785495	SPI1	None	Monocyte	None
GSM785496	CEBPB	None	Monocyte	None
GSM785493	H2AZ	None	Monocyte	None
GSM785499	H2AZ	None	Macrophage	None
GSM1111178	RELA	LCL	Lymphoblastoid	Blood
GSM1111177	NR3C1	LCL	Lymphoblastoid	Blood
GSM1111180	RELA	LCL	Lymphoblastoid	Blood
GSM1111174	NR3C1	LCL	Lymphoblastoid	Blood
GSM1111181	RELA	LCL	Lymphoblastoid	Blood
GSM1111176	NR3C1	LCL	Lymphoblastoid	Blood
GSM1111179	RELA	LCL	Lymphoblastoid	Blood
GSM1111175	NR3C1	LCL	Lymphoblastoid	Blood
GSM941543	KMT2A	RS4	B Lymphocyte	None
GSM941544	AFF1	RS4	B Lymphocyte	None
GSM1197639	LMNB1	IMR90	Fibroblast	Lung
GSM1197637	LMNB1	IMR90	Fibroblast	Lung
GSM1197636	LMNB1	IMR90	Fibroblast	Lung
GSM1197640	LMNB1	IMR90	Fibroblast	Lung
GSM1197638	LMNB1	IMR90	Fibroblast	Lung
GSM1197635	LMNB1	IMR90	Fibroblast	Lung
GSM1001005	FOXM1	MCF-7	Epithelium	Breast
GSM1001000	FOXM1	MDA-MB-231	Epithelium	Breast
GSM1001003	FOXM1	MCF-7	Epithelium	Breast
GSM1001002	FOXM1	MDA-MB-231	Epithelium	Breast
GSM1001006	FOXM1	MCF-7	Epithelium	Breast
GSM1001004	FOXM1	MCF-7	Epithelium	Breast
GSM1001001	FOXM1	MDA-MB-231	Epithelium	Breast
GSM1187120	SPDEF	MCF-7	Epithelium	Breast
GSM1187118	ESR1	MCF-7	Epithelium	Breast
GSM1187116	ESR1	MCF-7	Epithelium	Breast
GSM1187119	SPDEF	MCF-7	Epithelium	Breast
GSM1187117	ESR1	MCF-7	Epithelium	Breast
GSM1187121	SPDEF	MCF-7	Epithelium	Breast
GSM951900	HSF1	None	Epithelium	None
GSM951910	HSF1	None	None	Colon
GSM951907	HSF1	None	None	Colon
GSM951903	HSF1	None	Epithelium	None
GSM951901	HSF1	None	Epithelium	None
GSM951909	HSF1	None	None	Colon
GSM951904	HSF1	None	Epithelium	None
GSM951906	HSF1	None	None	Colon
GSM898060	BCL6	None	B Lymphocyte	None
GSM898061	BCOR	None	B Lymphocyte	None
GSM898055	EP300	OCI-Ly1	B cell lymphoma	Bone Marrow
GSM898056	NCOR1	OCI-Ly1	B cell lymphoma	Bone Marrow
GSM898062	NCOR2	None	B Lymphocyte	None
GSM1126512	H2AZ	None	CD14 cell	None
GSM1126511	H2AZ	None	CD14 cell	None
GSM1126513	H2AZ	None	CD14 cell	None
GSM1126514	H2AZ	None	CD14 cell	None
GSM1126515	H2AZ	None	CD14 cell	None
GSM654639	POLR2A	NCCIT	None	Embryo
GSM654638	DOT1L	NCCIT	None	Embryo
GSM1116655	POLR2A	MCF-7	Epithelium	Breast
GSM1116660	POLR2A	MCF-7	Epithelium	Breast
GSM1116671	HSF1	M0-91	Leukemia Cell	None
GSM1116653	HSF1	MCF-7	Epithelium	Breast
GSM1116666	HSF1	M0-91	Leukemia Cell	None
GSM1116665	HSF1	M0-91	Leukemia Cell	None
GSM1116659	HSF1	MCF-7	Epithelium	Breast
GSM1116669	HSF1	M0-91	Leukemia Cell	None
GSM1116661	POLR2A	MCF-7	Epithelium	Breast
GSM1116663	HSF1	M0-91	Leukemia Cell	None
GSM1116654	HSF1	MCF-7	Epithelium	Breast
GSM1116672	HSF1	M0-91	Leukemia Cell	None
GSM1116656	POLR2A	MCF-7	Epithelium	Breast
GSM1116658	HSF1	MCF-7	Epithelium	Breast
GSM1116668	HSF1	M0-91	Leukemia Cell	None
GSM917815	SNAPC4	MCF-10A	Epithelium	Breast
GSM917816	POLR2A	MCF-10A	Epithelium	Breast
GSM917814	SNAPC1	MCF-10A	Epithelium	Breast
GSM822300	POLR2A	H1	Embryonic Stem Cell	Embryo
GSM922794	BRDU	HeLa-S3	Epithelium	Cervix
GSM922795	BRDU	HeLa-S3	Epithelium	Cervix
GSM922793	BRDU	HeLa-S3	Epithelium	Cervix
GSM922796	BRDU	HeLa-S3	Epithelium	Cervix
GSM922792	BRDU	HeLa-S3	Epithelium	Cervix
GSM922797	BRDU	HeLa-S3	Epithelium	Cervix
GSM922798	BRDU	HeLa-S3	Epithelium	Cervix
GSM922790	ORC1	HeLa-S3	Epithelium	Cervix
GSM585590	ERG	SKNO-1	Myeloblast	Bone Marrow
GSM585588	RUNX1T1	Kasumi-1	Myeloblast	Blood
GSM585593	ERG	None	Hematopoietic Cell	None
GSM585586	TCF12	Kasumi-1	Myeloblast	Blood
GSM585591	FLI1	SKNO-1	Myeloblast	Bone Marrow
GSM1026917	FAIRE	None	None	Pancreatic Islet
GSM1125983	GRHL2	None	Epithelium	Bronchia
GSM1125982	GRHL2	None	Epithelium	Bronchia
GSM1125984	GRHL2	None	Epithelium	Bronchia
GSM646475	CTCF	NHLF	Fibroblast	Lung
GSM646412	CTCF	None	Endothelial Cell	Umbilical Vein
GSM646455	CTCF	NHEK	Keratinocyte	Skin
GSM646413	CTCF	None	Endothelial Cell	Umbilical Vein
GSM646454	CTCF	NHEK	Keratinocyte	Skin
GSM646474	CTCF	NHLF	Fibroblast	Lung
GSM646432	CTCF	K562	Erythroblast	Bone Marrow
GSM646433	CTCF	K562	Erythroblast	Bone Marrow
GSM983100	NKX2-1	NCI-H1819	None	Lung
GSM983105	FOXA1	NCI-H3122	None	Lung
GSM983104	NKX2-1	NCI-H3122	None	Lung
GSM983102	NKX2-1	NCI-H2087	None	Lung
GSM837997	TAL1	CCRF-CEM	T Lymphocyte	Blood
GSM837986	GATA3	CCRF-CEM	T Lymphocyte	Blood
GSM837987	TCF12	CCRF-CEM	T Lymphocyte	Blood
GSM837998	TAL1	None	T Lymphocyte	Lymph Node
GSM837988	TCF12	CCRF-CEM	T Lymphocyte	Blood
GSM837999	TAL1	None	T Lymphocyte	Lymph Node
GSM837994	RUNX1	CCRF-CEM	T Lymphocyte	Blood
GSM837992	LMO2	CCRF-CEM	T Lymphocyte	Blood
GSM837985	TCF7L1	CCRF-CEM	T Lymphocyte	Blood
GSM837993	LMO2	CCRF-CEM	T Lymphocyte	Blood
GSM837995	RUNX1	CCRF-CEM	T Lymphocyte	Blood
GSM837996	TAL1	CCRF-CEM	T Lymphocyte	Blood
GSM1138985	CTCF	None	Lymphocyte	Blood
GSM763404	BCL6	OCI-Ly1	B cell lymphoma	Bone Marrow
GSM763428	POLR2A	OCI-Ly1	B cell lymphoma	Bone Marrow
GSM763402	BCL6	OCI-Ly1	B cell lymphoma	Bone Marrow
GSM763406	NCOR2	OCI-Ly1	B cell lymphoma	Bone Marrow
GSM763410	BCOR	OCI-Ly1	B cell lymphoma	Bone Marrow
GSM763427	POLR2A	OCI-Ly1	B cell lymphoma	Bone Marrow
GSM1104362	SFMBT1	HeLa-S3	Epithelium	Cervix
GSM1104357	SFMBT1	HeLa-S3	Epithelium	Cervix
GSM1104364	RCOR1	HeLa-S3	Epithelium	Cervix
GSM1104352	KDM1A	HeLa-S3	Epithelium	Cervix
GSM1104351	SFMBT1	HeLa-S3	Epithelium	Cervix
GSM1104359	RCOR1	HeLa-S3	Epithelium	Cervix
GSM1104363	KDM1A	HeLa-S3	Epithelium	Cervix
GSM1104358	KDM1A	HeLa-S3	Epithelium	Cervix
GSM1104353	RCOR1	HeLa-S3	Epithelium	Cervix
GSM1017847	PR	T47D-MTVL	Epithelium	Mammary Gland
GSM1017849	PR	T47D-MTVL	Epithelium	Mammary Gland
GSM1017850	PR	T47D-MTVL	Epithelium	Mammary Gland
GSM1017851	PR	T47D-MTVL	Epithelium	Mammary Gland
GSM1017848	PR	T47D-MTVL	Epithelium	Mammary Gland
GSM1192175	REST	H295R	Epithelium	Adrenal Gland
GSM1192174	REST	H295R	Epithelium	Adrenal Gland
GSM714812	NR2F2	None	Neural crest cell	Cranial
GSM714810	FAIRE	None	Neural crest cell	Cranial
GSM714811	NR2F1	None	Neural crest cell	Cranial
GSM714804	EP300	None	Neural crest cell	Cranial
GSM1129361	EZH2	OCI-Ly1	B cell lymphoma	Bone Marrow
GSM1129362	EZH2	SU-DHL6	B Lymphocyte	Lymph Node
GSM1129363	EZH2	WSU-DLCL2	B Lymphocyte	Lymph Node
GSM1129359	EZH2	Farage	B Lymphocyte	Lymph Node
GSM1129358	EZH2	None	B Lymphocyte	Lymph Node
GSM1129360	EZH2	SU-DHL5	B Lymphocyte	Lymph Node
GSM1129364	EZH2	Pfeiffer	B Lymphocyte	Lymph Node
GSM989353	PBX1	MCF7-LTED	Epithelium	Mammary Gland
GSM1035428	POLR2A	WI-38	Fibroblast	Lung
GSM1035434	SUMO1	WI-38	Fibroblast	Lung
GSM1035424	SUMO1	WI-38	Fibroblast	Lung
GSM1035436	UBE2I	WI-38	Fibroblast	Lung
GSM1035426	SUMO2	WI-38	Fibroblast	Lung
GSM1035441	PIAS4	WI-38	Fibroblast	Lung
GSM1035442	PIAS4	WI-38	Fibroblast	Lung
GSM1035427	UBE2I	WI-38	Fibroblast	Lung
GSM1035437	POLR2A	WI-38	Fibroblast	Lung
GSM1035433	SUMO1	WI-38	Fibroblast	Lung
GSM1035425	SUMO1	WI-38	Fibroblast	Lung
GSM1035435	SUMO2	WI-38	Fibroblast	Lung
GSM631504	FAIRE	MCF-7	Epithelium	Breast
GSM631503	FAIRE	MCF-7	Epithelium	Breast
GSM631501	FAIRE	MCF-7	Epithelium	Breast
GSM631502	FAIRE	MCF-7	Epithelium	Breast
GSM984381	AR	C4-2B	Epithelium	Prostate
GSM984390	AR	22RV1	Epithelium	Prostate
GSM984385	AR	C4-2B	Epithelium	Prostate
GSM984392	FOXA1	C4-2B	Epithelium	Prostate
GSM984386	AR	LNCaP	Epithelium	Prostate
GSM984389	AR	22RV1	Epithelium	Prostate
GSM984388	AR	LNCaP	Epithelium	Prostate
GSM984391	FOXA1	C4-2B	Epithelium	Prostate
GSM984382	AR	C4-2B	Epithelium	Prostate
GSM984383	AR	C4-2B	Epithelium	Prostate
GSM984387	AR	LNCaP	Epithelium	Prostate
GSM984380	AR	C4-2B	Epithelium	Prostate
GSM714610	REPIN1	LNCaP	Epithelium	Prostate
GSM822276	CTCF	GM19240	Lymphoblastoid	Blood
GSM822274	MYC	H1	Embryonic Stem Cell	Embryo
GSM822271	CTCF	NHEK	Keratinocyte	Skin
GSM822277	CTCF	GM19239	Lymphoblastoid	Blood
GSM822297	CTCF	H1	Embryonic Stem Cell	Embryo
GSM822299	CTCF	GM12892	Lymphoblastoid	Blood
GSM822294	CTCF	GM12891	Lymphoblastoid	Blood
GSM822278	CTCF	GM19238	Lymphoblastoid	Blood
GSM971947	BRD3	HEK293	Epithelium	Embryonic Kidney
GSM971949	CBX5	HEK293	Epithelium	Embryonic Kidney
GSM971948	BRD4	HEK293	Epithelium	Embryonic Kidney
GSM971946	BRD2	HEK293	Epithelium	Embryonic Kidney
GSM971950	CBX1	HEK293	Epithelium	Embryonic Kidney
GSM1007997	CTCF	WI-38	Fibroblast	Lung
GSM1007998	CTCF	WI-38	Fibroblast	Lung
GSM1155984	POLR2A	T47D-MTVL	Epithelium	Mammary Gland
GSM958756	FOXA1	Huh7	Epithelium	Liver
GSM958753	FOXA1	Huh7	Epithelium	Liver
GSM958755	FOXA1	Huh7	Epithelium	Liver
GSM958752	FOXA1	Huh7	Epithelium	Liver
GSM958754	FOXA1	Huh7	Epithelium	Liver
GSM958757	FOXA1	Huh7	Epithelium	Liver
GSM663759	HIST1H1B	H1	Embryonic Stem Cell	Embryo
GSM663761	HIST1H1B	IMR90	Fibroblast	Lung
GSM1095934	HIRA	None	Epithelium	Cervix
GSM1095936	RB1	None	Epithelium	Cervix
GSM1095931	FAIRE	None	Epithelium	Cervix
GSM1095933	SPI1	None	Epithelium	Cervix
GSM1218849	MYOD1	None	Myoblast	None
GSM1218850	MYOD1	None	Myoblast	Muscle
GSM1218851	MYOD1	None	None	Muscle
GSM956127	YY1	None	Embryonic Stem Cell	Embryo
GSM896741	CTBP1	MCF-7	Epithelium	Breast
GSM798384	ESR1	None	Epithelium	Mammary Gland
GSM798395	ESR1	None	Epithelium	Mammary Gland
GSM798390	ESR1	None	Epithelium	Mammary Gland
GSM798396	ESR1	None	Epithelium	Mammary Gland
GSM798397	ESR1	None	Epithelium	Mammary Gland
GSM798392	ESR1	None	Epithelium	Mammary Gland
GSM798385	ESR1	None	Epithelium	Mammary Gland
GSM798383	ESR1	None	Epithelium	Mammary Gland
GSM798388	ESR1	None	Epithelium	Mammary Gland
GSM798389	ESR1	None	Epithelium	Mammary Gland
GSM798393	ESR1	None	Epithelium	Mammary Gland
GSM798394	ESR1	None	Epithelium	Mammary Gland
GSM798386	ESR1	None	Epithelium	Mammary Gland
GSM798391	ESR1	None	Epithelium	Mammary Gland
GSM798398	ESR1	None	Epithelium	Mammary Gland
GSM798399	ESR1	None	Epithelium	Mammary Gland
GSM798387	ESR1	None	Epithelium	Mammary Gland
GSM1140398	FANCD2	HEK293T	Epithelium	Embryonic Kidney
GSM1140397	FANCD2	HEK293T	Epithelium	Embryonic Kidney
GSM830121	TP63	None	Keratinocyte	None
GSM830122	TP63	None	Keratinocyte	None
GSM891243	DCP1A	HEK293	Epithelium	Embryonic Kidney
GSM891244	POLR2A	HEK293	Epithelium	Embryonic Kidney
GSM891241	XRN2	HEK293	Epithelium	Embryonic Kidney
GSM891239	TTF2	HEK293	Epithelium	Embryonic Kidney
GSM891236	DCP1A	HeLa	Epithelium	Cervix
GSM891233	TTF2	HeLa	Epithelium	Cervix
GSM891240	XRN2	HEK293	Epithelium	Embryonic Kidney
GSM891242	POLR2A	HEK293	Epithelium	Embryonic Kidney
GSM891235	XRN2	HeLa	Epithelium	Cervix
GSM891234	TTF2	HeLa	Epithelium	Cervix
GSM937968	H2AZ	HeLa	Epithelium	Cervix
GSM1097884	RUNX1	None	Haematopoietic Progenitor Cell	Blood
GSM1097880	FLI1	None	Haematopoietic Progenitor Cell	Blood
GSM1097879	ERG	None	Haematopoietic Progenitor Cell	Blood
GSM1097882	LYL1	None	Haematopoietic Progenitor Cell	Blood
GSM1097885	LMO2	None	Haematopoietic Progenitor Cell	Blood
GSM1097883	GATA2	None	Haematopoietic Progenitor Cell	Blood
GSM1097881	TAL1	None	Haematopoietic Progenitor Cell	Blood
GSM989640	NKX3-1	LNCaP	Epithelium	Prostate
GSM823381	POLR2A	None	T Lymphocyte	Blood
GSM823382	BRD4	None	Embryonic Stem Cell	Embryo
GSM823378	BRD4	None	T Lymphocyte	Blood
GSM823379	BRD4	None	T Lymphocyte	Blood
GSM823380	POLR2A	None	T Lymphocyte	Blood
GSM486281	RELA	GM19099	Lymphoblastoid	Blood
GSM486293	RELA	GM12892	Lymphoblastoid	Blood
GSM486288	RELA	GM15510	Lymphoblastoid	Blood
GSM486294	RELA	GM12892	Lymphoblastoid	Blood
GSM486282	RELA	GM19099	Lymphoblastoid	Blood
GSM486298	RELA	GM10847	Lymphoblastoid	Blood
GSM486295	RELA	GM12892	Lymphoblastoid	Blood
GSM486286	RELA	GM15510	Lymphoblastoid	Blood
GSM486289	RELA	GM15510	Lymphoblastoid	Blood
GSM486290	RELA	GM15510	Lymphoblastoid	Blood
GSM486287	RELA	GM15510	Lymphoblastoid	Blood
GSM486299	RELA	GM10847	Lymphoblastoid	Blood
GSM486283	RELA	GM19099	Lymphoblastoid	Blood
GSM874640	PAF1	A549	Epithelium	Lung
GSM874636	PAF1	A549	Epithelium	Lung
GSM874633	POLR2A	A549	Epithelium	Lung
GSM874641	CHD1	A549	Epithelium	Lung
GSM874638	PTPN11	A549	Epithelium	Lung
GSM874637	PTPN11	A549	Epithelium	Lung
GSM874634	POLR2A	A549	Epithelium	Lung
GSM874635	PAF1	A549	Epithelium	Lung
GSM938411	SNAPC2	IMR90	Fibroblast	Lung
GSM938413	SNAPC1	IMR90	Fibroblast	Lung
GSM938409	POLR2B	IMR90	Fibroblast	Lung
GSM938416	POLR2A	HeLa	Epithelium	Cervix
GSM938412	SNAPC2	IMR90	Fibroblast	Lung
GSM938415	SNAPC4	IMR90	Fibroblast	Lung
GSM938408	BRF2	IMR90	Fibroblast	Lung
GSM938407	POLR3D	IMR90	Fibroblast	Lung
GSM938410	GTF2B	IMR90	Fibroblast	Lung
GSM938406	POLR3D	IMR90	Fibroblast	Lung
GSM938414	SNAPC5	IMR90	Fibroblast	Lung
GSM838001	TAL1	None	T Lymphocyte	Lymph Node
GSM838006	LMO1	Jurkat E6-1	T Lymphocyte	Blood
GSM838000	TAL1	None	T Lymphocyte	Lymph Node
GSM838005	LMO1	Jurkat E6-1	T Lymphocyte	Blood
GSM983098	NKX2-1	NCI-H3122	None	Lung
GSM646373	CTCF	None	Epithelium	Mammary Gland
GSM646315	CTCF	GM12878	B Lymphocyte	Blood
GSM646334	CTCF	H1	Embryonic Stem Cell	Embryo
GSM646353	CTCF	HepG2	Epithelium	Liver
GSM646372	CTCF	None	Epithelium	Mammary Gland
GSM646354	CTCF	HepG2	Epithelium	Liver
GSM646314	CTCF	GM12878	B Lymphocyte	Blood
GSM646335	CTCF	H1	Embryonic Stem Cell	Embryo
GSM646392	CTCF	None	Myoblast	Skeletal Muscle
GSM646393	CTCF	None	Myoblast	Skeletal Muscle
GSM1151769	YBX1	HEK293	Epithelium	Embryonic Kidney
GSM743040	CDX2	COLO-320	Epithelium	Colon
GSM743039	CDX2	COLO-320	Epithelium	Colon
GSM959052	ZNF76	FLP76	Epithelium	Embryonic Kidney
GSM959056	NOTCH1	HPB-ALL	T Lymphocyte	Blood
GSM959048	ZNF143	HEK293T	Epithelium	Embryonic Kidney
GSM959049	ZNF143	HPB-ALL	T Lymphocyte	Blood
GSM959051	ZNF143	FLP143HA	Epithelium	Embryonic Kidney
GSM959046	ZNF143	HeLa-S3	Epithelium	Cervix
GSM959047	ZNF143	K562	Erythroblast	Bone Marrow
GSM959045	ZNF143	HeLa-S3	Epithelium	Cervix
GSM959050	ZNF143	FLP143HA	Epithelium	Embryonic Kidney
GSM1019126	GREB1	MCF-7	Epithelium	Breast
GSM1019133	NR2F2	MCF-7	Epithelium	Breast
GSM1019130	GREB1	MCF-7	Epithelium	Breast
GSM1019122	E2F4	MCF-7	Epithelium	Breast
GSM1019132	GREB1	MCF-7	Epithelium	Breast
GSM1019129	GREB1	MCF-7	Epithelium	Breast
GSM1019123	E2F4	MCF-7	Epithelium	Breast
GSM1019137	TLE3	MCF-7	Epithelium	Breast
GSM1019131	ESR1	MCF-7	Epithelium	Breast
GSM1019136	RXRA	MCF-7	Epithelium	Breast
GSM1019134	KLF4	MCF-7	Epithelium	Breast
GSM1019127	GREB1	MCF-7	Epithelium	Breast
GSM1019125	ESR1	MCF-7	Epithelium	Breast
GSM1019128	ESR1	MCF-7	Epithelium	Breast
GSM929903	FAIRE	K562	Erythroblast	Bone Marrow
GSM1099033	TCF7L2	MDA-MB-453	Epithelium	Mammary Gland
GSM1099031	FOXA1	MDA-MB-453	Epithelium	Mammary Gland
GSM1099032	TCF7L2	MDA-MB-453	Epithelium	Mammary Gland
GSM1099029	MYC	MDA-MB-453	Epithelium	Mammary Gland
GSM1099030	AR	MDA-MB-453	Epithelium	Mammary Gland
GSM929090	EP300	IMR90	Fibroblast	Lung
GSM835863	EP300	SKNO-1	Myeloblast	Bone Marrow
GSM902779	TFAP2A	None	Neural crest cell	Cranial
GSM863152	FLI1	NB4	Promyelocytic cell	Blood
GSM863154	FLI1	U937	None	Pleura
GSM863153	FLI1	U937	None	Pleura
GSM809017	MEF2C	None	Endothelial Cell	Umbilical Vein
GSM809016	MEF2C	None	Endothelial Cell	Umbilical Vein
GSM980649	AR	LNCaP	Epithelium	Prostate
GSM980654	POLR2A	LNCaP	Epithelium	Prostate
GSM980660	NR3C1	VCaP	Epithelium	Prostate
GSM980648	AR	LNCaP	Epithelium	Prostate
GSM980664	NR3C1	LNCaP	Epithelium	Prostate
GSM980658	AR	VCaP	Epithelium	Prostate
GSM980653	POLR2A	LNCaP	Epithelium	Prostate
GSM980663	AR	LNCaP	Epithelium	Prostate
GSM980650	AR	LNCaP	Epithelium	Prostate
GSM980657	AR	VCaP	Epithelium	Prostate
GSM980665	NR3C1	LNCaP	Epithelium	Prostate
GSM980655	NR3C1	LNCaP	Epithelium	Prostate
GSM980651	AR	LNCaP	Epithelium	Prostate
GSM980647	AR	LNCaP	Epithelium	Prostate
GSM980662	AR	LNCaP	Epithelium	Prostate
GSM980652	AR	LNCaP	Epithelium	Prostate
GSM951864	HSF1	MCF-10A	Epithelium	Breast
GSM951885	HSF1	NCI-H441	Epithelium	Lung
GSM951892	HSF1	NCI-H838	Epithelium	Lung
GSM951889	HSF1	SKBR-3	None	Mammary Gland
GSM951874	HSF1	SW620	Epithelium	Colon
GSM951895	HSF1	BT-20	Epithelium	Mammary Gland
GSM951873	HSF1	SW620	Epithelium	Colon
GSM951853	HSF1	None	Epithelium	Mammary Gland
GSM951867	HSF1	NCI-1703	Epithelium	Lung
GSM951862	HSF1	MCF-10A	Epithelium	Breast
GSM951891	HSF1	NCI-H838	Epithelium	Lung
GSM951849	HSF1	None	Epithelium	Mammary Gland
GSM951868	HSF1	NCI-1703	Epithelium	Lung
GSM951894	HSF1	BT-20	Epithelium	Mammary Gland
GSM951876	HSF1	HCT-15	Epithelium	Colon
GSM951859	HSF1	None	Epithelium	Mammary Gland
GSM951898	HSF1	None	Epithelium	Mammary Gland
GSM951857	HSF1	None	Epithelium	Mammary Gland
GSM951879	HSF1	HT29	Epithelium	Colon
GSM951897	HSF1	None	Epithelium	Mammary Gland
GSM951886	HSF1	NCI-H441	Epithelium	Lung
GSM951882	HSF1	MCF-7	Epithelium	Breast
GSM951888	HSF1	SKBR-3	None	Mammary Gland
GSM951870	HSF1	ZR-75-1	Epithelium	Mammary Gland
GSM951851	HSF1	None	Epithelium	Mammary Gland
GSM951883	HSF1	MCF-7	Epithelium	Breast
GSM951880	HSF1	HT29	Epithelium	Colon
GSM951871	HSF1	ZR-75-1	Epithelium	Mammary Gland
GSM951861	HSF1	MCF-10A	Epithelium	Breast
GSM951865	HSF1	MCF-10A	Epithelium	Breast
GSM951855	HSF1	None	Epithelium	Mammary Gland
GSM951877	HSF1	HCT-15	Epithelium	Colon
GSM894104	POLR2A	H2171	Epithelium	Lung
GSM894107	POLR2A	U87	None	Brain
GSM894108	MYC	MM1.S	B Lymphocyte	Blood
GSM894100	POLR2A	H128	Epithelium	Lung
GSM894103	MAX	H2171	Epithelium	Lung
GSM894109	MED1	MM1.S	B Lymphocyte	Blood
GSM894102	MYC	H2171	Epithelium	Lung
GSM945611	STAT4	None	Monocyte	Blood
GSM945601	IRF5	None	Monocyte	Blood
GSM945609	STAT4	None	Monocyte	Blood
GSM945612	STAT4	None	Monocyte	Blood
GSM945608	STAT4	None	Monocyte	Blood
GSM945610	STAT4	None	Monocyte	Blood
GSM945603	IRF5	None	Monocyte	Blood
GSM945606	STAT4	None	Monocyte	Blood
GSM945604	IRF5	None	Monocyte	Blood
GSM945600	IRF5	None	Monocyte	Blood
GSM945607	STAT4	None	Monocyte	Blood
GSM945605	IRF5	None	Monocyte	Blood
GSM945602	IRF5	None	Monocyte	Blood
GSM1010720	CREB1	A549	Epithelium	Lung
GSM1010744	REST	GM12878	B Lymphocyte	Blood
GSM1010726	CREB1	A549	Epithelium	Lung
GSM1010719	CREB1	A549	Epithelium	Lung
GSM1010723	JUN	A549	Epithelium	Lung
GSM1010724	FOXA2	A549	Epithelium	Lung
GSM722170	RUNX1	Jurkat E6-1	T Lymphocyte	Blood
GSM722167	TCF7L1	Jurkat E6-1	T Lymphocyte	Blood
GSM722171	RUNX1	Jurkat E6-1	T Lymphocyte	Blood
GSM722169	RUNX1	Jurkat E6-1	T Lymphocyte	Blood
GSM722166	TCF12	Jurkat E6-1	T Lymphocyte	Blood
GSM722165	TAL1	Jurkat E6-1	T Lymphocyte	Blood
GSM722168	GATA3	Jurkat E6-1	T Lymphocyte	Blood
GSM722164	TAL1	Jurkat E6-1	T Lymphocyte	Blood
GSM1141538	REPIN1	DLD-1	Epithelium	Colon
GSM1122317	EP300	ME-1	Leukemia Cell	None
GSM1122313	ELF1	ME-1	Leukemia Cell	None
GSM1122312	FLI1	ME-1	Leukemia Cell	None
GSM1122847	FAIRE	None	Epithelium	Mammary Gland
GSM1122314	ERG	ME-1	Leukemia Cell	None
GSM1122308	TBP	ME-1	Leukemia Cell	None
GSM1122310	GATA2	ME-1	Leukemia Cell	None
GSM1122315	SPI1	ME-1	Leukemia Cell	None
GSM1122319	MYH11	None	Hematopoietic Cell	None
GSM1122311	TAL1	ME-1	Leukemia Cell	None
GSM1122318	HDAC1	ME-1	Leukemia Cell	None
GSM1122307	POLR2A	ME-1	Leukemia Cell	None
GSM1122309	TCF12	ME-1	Leukemia Cell	None
GSM1122321	CBFB	U937	None	Pleura
GSM1122302	CBFB	ME-1	Leukemia Cell	None
GSM1122848	FAIRE	None	Epithelium	Mammary Gland
GSM1122320	CBFB	None	Hematopoietic Cell	None
GSM1122303	CBFB	ME-1	Leukemia Cell	None
GSM1122304	MYH11	ME-1	Leukemia Cell	None
GSM1122306	RUNX1	ME-1	Leukemia Cell	None
GSM1122322	CBFB	U937	None	Pleura
GSM1122305	MYH11	ME-1	Leukemia Cell	None
GSM1122323	MYH11	U937	None	Pleura
GSM726982	ERG	MCF-7	Epithelium	Breast
GSM726984	ERG	K562	Erythroblast	Bone Marrow
GSM726978	RUNX1	SKNO-1	Myeloblast	Bone Marrow
GSM726985	ERG	K562	Erythroblast	Bone Marrow
GSM726977	CBFB	SKNO-1	Myeloblast	Bone Marrow
GSM726989	POLR2A	U937	None	Pleura
GSM726988	POLR2A	U937	None	Pleura
GSM970829	LANA	BCBL1	B cell lymphoma	None
GSM1186140	TALE	K562	Erythroblast	Bone Marrow
GSM1186139	TALE	K562	Erythroblast	Bone Marrow
GSM1009628	EP300	None	Endothelial Cell	Umbilical Vein
GSM1009627	EP300	None	Endothelial Cell	Umbilical Vein
GSM1009634	EP300	None	Endothelial Cell	Umbilical Vein
GSM1009648	ETS1	None	Endothelial Cell	Umbilical Vein
GSM1009632	EP300	None	Endothelial Cell	Umbilical Vein
GSM1009631	EP300	None	Endothelial Cell	Umbilical Vein
GSM1009629	EP300	None	Endothelial Cell	Umbilical Vein
GSM1009647	ETS1	None	Endothelial Cell	Umbilical Vein
GSM1009649	ETS1	None	Endothelial Cell	Umbilical Vein
GSM1009630	EP300	None	Endothelial Cell	Umbilical Vein
GSM1009633	EP300	None	Endothelial Cell	Umbilical Vein
GSM1009650	ETS1	None	Endothelial Cell	Umbilical Vein
GSM749524	EP300	NB4	Promyelocytic cell	Blood
GSM749522	H2AZ	NB4	Promyelocytic cell	Blood
GSM749517	RUNX1	NB4	Promyelocytic cell	Blood
GSM1103546	SSRP1	HT1080	None	Connective Tissue
GSM1103545	SSRP1	HT1080	None	Connective Tissue
GSM1103544	SSRP1	HT1080	None	Connective Tissue
GSM1103543	SSRP1	HT1080	None	Connective Tissue
GSM1103548	SSRP1	HT1080	None	Connective Tissue
GSM1103547	SSRP1	HT1080	None	Connective Tissue
GSM1058989	MYC	HeLa	Epithelium	Cervix
GSM1058990	MAX	HeLa	Epithelium	Cervix
GSM900168	TP53	MDAH087	Fibroblast	None
GSM1031240	SUZ12	None	None	Bone Marrow
GSM1031241	REST	None	None	Bone Marrow
GSM1153765	SND1	Mutu III	B Lymphocyte	None
GSM1153766	EBNA3	Mutu III	B Lymphocyte	None
GSM808767	MYC	FB0167P	Fibroblast	None
GSM808755	MYC	MCF-7	Epithelium	Breast
GSM808776	POLR2A	H54	Glial Cell	Brain
GSM808772	CTCF	H54	Glial Cell	Brain
GSM808775	POLR2A	H54	Glial Cell	Brain
GSM808768	POLR2A	FB0167P	Fibroblast	None
GSM808759	CTCF	FB8470	Fibroblast	None
GSM808761	MYC	FB8470	Fibroblast	None
GSM808766	MYC	FB0167P	Fibroblast	None
GSM808771	CTCF	H54	Glial Cell	Brain
GSM808754	MYC	MCF-7	Epithelium	Breast
GSM808752	CTCF	MCF-7	Epithelium	Breast
GSM808762	MYC	FB8470	Fibroblast	None
GSM808764	CTCF	FB0167P	Fibroblast	None
GSM808765	CTCF	FB0167P	Fibroblast	None
GSM808757	POLR2A	MCF-7	Epithelium	Breast
GSM808773	MYC	H54	Glial Cell	Brain
GSM808756	POLR2A	MCF-7	Epithelium	Breast
GSM808769	POLR2A	FB0167P	Fibroblast	None
GSM808753	CTCF	MCF-7	Epithelium	Breast
GSM808760	CTCF	FB8470	Fibroblast	None
GSM808774	MYC	H54	Glial Cell	Brain
GSM841736	AFF4	HEK293T	Epithelium	Embryonic Kidney
GSM1008617	MAX	H2171	Epithelium	Lung
GSM1008620	MYC	H2171	Epithelium	Lung
GSM1008618	MAX	H128	Epithelium	Lung
GSM1008532	RELA	None	Epithelium	Cervix
GSM1008530	RELA	None	Epithelium	Cervix
GSM1008649	POLR2A	H1	Embryonic Stem Cell	Embryo
GSM1008531	RELA	None	Epithelium	Cervix
GSM1008619	MYC	H128	Epithelium	Lung
GSM1022943	BRD4	None	T Lymphocyte	Blood
GSM1022949	POLR2A	None	T Lymphocyte	Blood
GSM1022946	POLR2A	None	T Lymphocyte	Blood
GSM1022947	POLR2A	None	T Lymphocyte	Blood
GSM1022944	BRD4	None	T Lymphocyte	Blood
GSM1022950	POLR2A	None	T Lymphocyte	Blood
GSM1022948	POLR2A	None	T Lymphocyte	Blood
GSM1022945	POLR2A	None	T Lymphocyte	Blood
GSM854690	ESR1	MCF-7	Epithelium	Breast
GSM491291	FAIRE	None	None	Pancreatic Islet
GSM491290	FAIRE	None	None	Pancreatic Islet
GSM491292	FAIRE	None	None	Pancreatic Islet
GSM802405	RBL2	IMR90	Fibroblast	Lung
GSM802403	RB1	IMR90	Fibroblast	Lung
GSM802404	RBL1	IMR90	Fibroblast	Lung
GSM1065712	HSF2	K562	Erythroblast	Bone Marrow
GSM1065718	HSF1	K562	Erythroblast	Bone Marrow
GSM1065711	HSF1	K562	Erythroblast	Bone Marrow
GSM1065721	HSF1	K562	Erythroblast	Bone Marrow
GSM1065722	HSF2	K562	Erythroblast	Bone Marrow
GSM1065715	HSF2	K562	Erythroblast	Bone Marrow
GSM1065010	POLR2A	None	Epithelium	Colon
GSM1065719	HSF2	K562	Erythroblast	Bone Marrow
GSM1065714	HSF1	K562	Erythroblast	Bone Marrow
GSM1065008	TAF3	None	Epithelium	Colon
GSM991662	E2F7	IMR90	Fibroblast	Lung
GSM991659	E2F7	IMR90	Fibroblast	Lung
GSM991660	E2F7	IMR90	Fibroblast	Lung
GSM991663	E2F7	IMR90	Fibroblast	Lung
GSM991661	E2F7	IMR90	Fibroblast	Lung
GSM1208745	FOXD2	LoVo	None	Colon
GSM1208621	GATA6	LoVo	None	Colon
GSM1208782	OTX1	LoVo	None	Colon
GSM1208743	ZFHX3	LoVo	None	Colon
GSM1208643	LEF1	LoVo	None	Colon
GSM1208664	NR2F1	LoVo	None	Colon
GSM1208713	ATF5	LoVo	None	Colon
GSM1208703	ZNF236	LoVo	None	Colon
GSM1208614	ERF	LoVo	None	Colon
GSM1208760	HSF4	LoVo	None	Colon
GSM1208662	NPAT	LoVo	None	Colon
GSM1208732	ELF3	LoVo	None	Colon
GSM1208739	ETV7	LoVo	None	Colon
GSM1208750	GLI1	LoVo	None	Colon
GSM1208734	EOMES	LoVo	None	Colon
GSM1208777	NFYA	LoVo	None	Colon
GSM1208666	NR3C1	LoVo	None	Colon
GSM1208665	NR2F2	LoVo	None	Colon
GSM1208646	MED12	LoVo	None	Colon
GSM1208346	NFATC1	None	Endothelial Cell	Umbilical Vein
GSM1208758	HOXC6	LoVo	None	Colon
GSM1208772	MSX1	LoVo	None	Colon
GSM1208609	EHF	LoVo	None	Colon
GSM1208794	SOX2	LoVo	None	Colon
GSM1208735	ERG	LoVo	None	Colon
GSM1208695	TGIF1	LoVo	None	Colon
GSM1208594	CAMTA2	LoVo	None	Colon
GSM1208654	MYC	LoVo	None	Colon
GSM1208615	ESRRA	LoVo	None	Colon
GSM1208716	CBFB	LoVo	None	Colon
GSM1208702	ZBTB7B	LoVo	None	Colon
GSM1208781	NKX3-1	LoVo	None	Colon
GSM1208783	PATZ1	LoVo	None	Colon
GSM1208697	UBTF	LoVo	None	Colon
GSM1208800	T	LoVo	None	Colon
GSM1208797	SPIB	LoVo	None	Colon
GSM1208752	GLIS1	LoVo	None	Colon
GSM1208778	NKX2-1	LoVo	None	Colon
GSM1208707	ZZZ3	LoVo	None	Colon
GSM1208755	HMGA1	LoVo	None	Colon
GSM1208756	HOXA13	LoVo	None	Colon
GSM1208644	LHX2	LoVo	None	Colon
GSM1208762	JDP2	LoVo	None	Colon
GSM1208786	PHF20	LoVo	None	Colon
GSM1208788	RARG	LoVo	None	Colon
GSM1208768	MAZ	LoVo	None	Colon
GSM1208608	EGR1	LoVo	None	Colon
GSM1208652	MYB	LoVo	None	Colon
GSM1208795	SOX3	LoVo	None	Colon
GSM1208690	TFAP2A	LoVo	None	Colon
GSM1208779	NKX2-5	LoVo	None	Colon
GSM1208601	CREB3L2	LoVo	None	Colon
GSM1208599	CEBPG	LoVo	None	Colon
GSM1208668	RAD21	LoVo	None	Colon
GSM1208787	RARA	LoVo	None	Colon
GSM1208677	SMAD4	LoVo	None	Colon
GSM1208729	E2F3	LoVo	None	Colon
GSM1208789	RBCK1	LoVo	None	Colon
GSM1208696	TP53	LoVo	None	Colon
GSM1208730	E2F7	LoVo	None	Colon
GSM1208747	FOXK2	LoVo	None	Colon
GSM1208604	CUX1	LoVo	None	Colon
GSM1208774	NFATC1	LoVo	None	Colon
GSM1208628	HES1	LoVo	None	Colon
GSM1208748	FOXP3	LoVo	None	Colon
GSM1208631	HINFP	LoVo	None	Colon
GSM1208744	FOXA1	LoVo	None	Colon
GSM1208807	VEZF1	LoVo	None	Colon
GSM1208765	LIN9	LoVo	None	Colon
GSM1208757	HOXA2	LoVo	None	Colon
GSM1208624	GLIS3	LoVo	None	Colon
GSM1208792	SATB1	LoVo	None	Colon
GSM1208806	TRPS1	LoVo	None	Colon
GSM1208738	ETS2	LoVo	None	Colon
GSM1208632	HNF4A	LoVo	None	Colon
GSM1208607	E2F4	LoVo	None	Colon
GSM1208741	EZH2	LoVo	None	Colon
GSM1208699	YY1	LoVo	None	Colon
GSM1208722	CREM	LoVo	None	Colon
GSM1208622	GLI2	LoVo	None	Colon
GSM1208723	DLX1	LoVo	None	Colon
GSM1208640	KLF10	LoVo	None	Colon
GSM1208721	CREB3L4	LoVo	None	Colon
GSM1208725	DLX4	LoVo	None	Colon
GSM1208590	ARNT	LoVo	None	Colon
GSM1208626	GMEB2	LoVo	None	Colon
GSM1208693	TFE3	LoVo	None	Colon
GSM1208627	HBP1	LoVo	None	Colon
GSM1208655	MZF1	LoVo	None	Colon
GSM1208596	CASZ1	LoVo	None	Colon
GSM1208636	HOXB13	LoVo	None	Colon
GSM1208619	GATA2	LoVo	None	Colon
GSM1208691	TFDP1	LoVo	None	Colon
GSM1208759	HSF1	LoVo	None	Colon
GSM1208753	HIF1A	LoVo	None	Colon
GSM1208708	ADNP	LoVo	None	Colon
GSM1208653	MYBL2	LoVo	None	Colon
GSM1208780	NKX2-2	LoVo	None	Colon
GSM1208647	MED1	LoVo	None	Colon
GSM1208688	TCF12	LoVo	None	Colon
GSM1208612	ELF2	LoVo	None	Colon
GSM1208620	GATA4	LoVo	None	Colon
GSM1208345	NFATC1	None	Endothelial Cell	Umbilical Vein
GSM1208639	JUN	LoVo	None	Colon
[truncated: 9,350 more rows]

## Sheet: Table_S2
Table S2. TF ChIP-seq datasets of in mouse cell/tissue types.
GSMID	Factor	Cell_line	Cell_type	Tissue_type
GSM530028	KLF1	None	Erythroid Cell	Liver
GSM530188	CREB1	None	Cortical Neuron	Neuric
GSM530187	CREB1	None	Cortical Neuron	Neuric
GSM530185	CREB1	None	Cortical Neuron	Neuric
GSM530177	CREBBP	None	Cortical Neuron	Neuric
GSM530176	CREBBP	None	Cortical Neuron	Neuric
GSM530175	CREBBP	None	Cortical Neuron	Neuric
GSM530174	CREBBP	None	Cortical Neuron	Neuric
GSM530173	CREBBP	None	Cortical Neuron	Neuric
GSM530184	NPAS4	None	Cortical Neuron	Neuric
GSM530183	NPAS4	None	Cortical Neuron	Neuric
GSM530182	NPAS4	None	Cortical Neuron	Neuric
GSM530179	POLR2A	None	Cortical Neuron	Neuric
GSM530178	POLR2A	None	Cortical Neuron	Neuric
GSM530192	SRF	None	Cortical Neuron	Neuric
GSM530191	SRF	None	Cortical Neuron	Neuric
GSM530190	SRF	None	Cortical Neuron	Neuric
GSM530189	SRF	None	Cortical Neuron	Neuric
GSM530030	KLF1	None	B Lymphocyte	Liver
GSM791718	MECP2	None	Cortical Neuron	Brain
GSM791717	MECP2	None	Cortical Neuron	Brain
GSM791714	MECP2	None	Cortical Neuron	Brain
GSM791713	MECP2	None	Cortical Neuron	Brain
GSM791711	MECP2	None	Cortical Neuron	Brain
GSM611197	SIN3A	None	Embryonic Stem Cell	Embryo
GSM611196	SIN3A	None	Embryonic Stem Cell	Embryo
GSM611195	TET1	None	Embryonic Stem Cell	Embryo
GSM611194	TET1	None	Embryonic Stem Cell	Embryo
GSM611193	TET1	None	Embryonic Stem Cell	Embryo
GSM611192	TET1	None	Embryonic Stem Cell	Embryo
GSM499030	EBF1	38B9	Pre-B Lymphocyte	Blood
GSM539546	SMAD3	38B9	Pre-B Lymphocyte	Blood
GSM539545	SMAD3	38B9	Pre-B Lymphocyte	Blood
GSM539538	SPI1	38B9	Pre-B Lymphocyte	Blood
GSM539537	SPI1	38B9	Pre-B Lymphocyte	Blood
GSM686975	CEBPA	3T3-L1	Preadipocyte	Adipose
GSM686974	CEBPA	3T3-L1	Preadipocyte	Adipose
GSM686973	CEBPA	3T3-L1	Preadipocyte	Adipose
GSM544721	CEBPA	3T3-L1	Preadipocyte	Adipose
GSM544720	CEBPA	3T3-L1	Preadipocyte	Adipose
GSM686972	CEBPB	3T3-L1	Preadipocyte	Adipose
GSM686971	CEBPB	3T3-L1	Preadipocyte	Adipose
GSM686970	CEBPB	3T3-L1	Preadipocyte	Adipose
GSM535768	CTCF	3T3-L1	Preadipocyte	Adipose
GSM535761	CTCF	3T3-L1	Preadipocyte	Adipose
GSM535754	CTCF	3T3-L1	Preadipocyte	Adipose
GSM535747	CTCF	3T3-L1	Preadipocyte	Adipose
GSM427094	E2F4	3T3-L1	Preadipocyte	Adipose
GSM686976	NR3C1	3T3-L1	Preadipocyte	Adipose
GSM544722	NR3C1	3T3-L1	Preadipocyte	Adipose
GSM686982	POLR2A	3T3-L1	Preadipocyte	Adipose
GSM686981	POLR2A	3T3-L1	Preadipocyte	Adipose
GSM340811	POLR2A	3T3-L1	Preadipocyte	Adipose
GSM340810	POLR2A	3T3-L1	Preadipocyte	Adipose
GSM340809	POLR2A	3T3-L1	Preadipocyte	Adipose
GSM340808	POLR2A	3T3-L1	Preadipocyte	Adipose
GSM340807	POLR2A	3T3-L1	Preadipocyte	Adipose
GSM340806	POLR2A	3T3-L1	Preadipocyte	Adipose
GSM686980	PPARA	3T3-L1	Preadipocyte	Adipose
GSM686979	PPARA	3T3-L1	Preadipocyte	Adipose
GSM634632	PPARG	3T3-L1	Preadipocyte	Adipose
GSM535770	PPARG	3T3-L1	Preadipocyte	Adipose
GSM535769	PPARG	3T3-L1	Preadipocyte	Adipose
GSM532740	PPARG	3T3-L1	Preadipocyte	Adipose
GSM340799	PPARG	3T3-L1	Preadipocyte	Adipose
GSM340798	PPARG	3T3-L1	Preadipocyte	Adipose
GSM340797	PPARG	3T3-L1	Preadipocyte	Adipose
GSM340796	PPARG	3T3-L1	Preadipocyte	Adipose
GSM340795	PPARG	3T3-L1	Preadipocyte	Adipose
GSM340794	PPARG	3T3-L1	Preadipocyte	Adipose
GSM686978	RXRG	3T3-L1	Preadipocyte	Adipose
GSM340805	RXRG	3T3-L1	Preadipocyte	Adipose
GSM340804	RXRG	3T3-L1	Preadipocyte	Adipose
GSM340803	RXRG	3T3-L1	Preadipocyte	Adipose
GSM340802	RXRG	3T3-L1	Preadipocyte	Adipose
GSM340801	RXRG	3T3-L1	Preadipocyte	Adipose
GSM340800	RXRG	3T3-L1	Preadipocyte	Adipose
GSM686977	STAT5A	3T3-L1	Preadipocyte	Adipose
GSM790410	TCF7	3T3-L1	Preadipocyte	Adipose
GSM543108	HOXC9	Ainv15	Neural Progenitor Cell	Embryo
GSM657516	MSX1	C2C12	Myoblast	Muscle
GSM539540	MYOD1	C2C12	Myoblast	Muscle
GSM539539	MYOD1	C2C12	Myoblast	Muscle
GSM721287	POLR2A	C2C12	Myoblast	Muscle
GSM721286	POLR2A	C2C12	Myoblast	Muscle
GSM559797	SIN3A	C2C12	Myoblast	Muscle
GSM559796	SIN3A	C2C12	Myoblast	Muscle
GSM559795	SIN3A	C2C12	Myoblast	Muscle
GSM559794	SIN3A	C2C12	Myoblast	Muscle
GSM559804	SIN3B	C2C12	Myoblast	Muscle
GSM559803	SIN3B	C2C12	Myoblast	Muscle
GSM559802	SIN3B	C2C12	Myoblast	Muscle
GSM559801	SIN3B	C2C12	Myoblast	Muscle
GSM559800	SIN3B	C2C12	Myoblast	Muscle
GSM559799	SIN3B	C2C12	Myoblast	Muscle
GSM559798	SIN3B	C2C12	Myoblast	Muscle
GSM539544	SMAD3	C2C12	Myoblast	Muscle
GSM539543	SMAD3	C2C12	Myoblast	Muscle
GSM423358	POLR2A	C6	Embryonic Stem Cell	Embryo
GSM699165	CTCF	E14	Embryonic Stem Cell	Embryo
GSM288351	CTCF	E14	Embryonic Stem Cell	Embryo
GSM651192	DPY30	E14	Embryonic Stem Cell	Embryo
GSM288349	E2F1	E14	Embryonic Stem Cell	Embryo
GSM699164	EP300	E14	Embryonic Stem Cell	Embryo
GSM288359	EP300	E14	Embryonic Stem Cell	Embryo
GSM288355	ESRRB	E14	Embryonic Stem Cell	Embryo
GSM288354	KLF4	E14	Embryonic Stem Cell	Embryo
GSM699167	LBR	E14	Embryonic Stem Cell	Embryo
GSM288356	MYC	E14	Embryonic Stem Cell	Embryo
GSM288357	MYCN	E14	Embryonic Stem Cell	Embryo
GSM288345	NANOG	E14	Embryonic Stem Cell	Embryo
GSM470523	NR5A2	E14	Embryonic Stem Cell	Embryo
GSM699166	POLR2A	E14	Embryonic Stem Cell	Embryo
GSM288346	POU5F1	E14	Embryonic Stem Cell	Embryo
GSM288348	SMAD1	E14	Embryonic Stem Cell	Embryo
GSM288347	SOX2	E14	Embryonic Stem Cell	Embryo
GSM288360	SUZ12	E14	Embryonic Stem Cell	Embryo
GSM288350	TFCP2	E14	Embryonic Stem Cell	Embryo
GSM706672	TET1	E14	Embryonic Stem Cell	Embryo
GSM706671	TET1	E14	Embryonic Stem Cell	Embryo
GSM706670	TET1	E14	Embryonic Stem Cell	Embryo
GSM706669	TET1	E14	Embryonic Stem Cell	Embryo
GSM288352	ZFX	E14	Embryonic Stem Cell	Embryo
GSM578476	SMAD2	E14	Embryonic Stem Cell	Embryo
GSM578475	SMAD2	E14	Embryonic Stem Cell	Embryo
GSM578474	SMAD2	E14	Embryonic Stem Cell	Embryo
GSM359413	SMARCA4	E14	Embryonic Stem Cell	Embryo
GSM659802	TET1	E14	Embryonic Stem Cell	Embryo
GSM659801	TET1	E14	Embryonic Stem Cell	Embryo
GSM659800	TET1	E14	Embryonic Stem Cell	Embryo
GSM659799	TET1	E14	Embryonic Stem Cell	Embryo
GSM549341	MYB	ERMYB	Myeloid Progenitor Cell	Bone Marrow
GSM549339	MYB	ERMYB	Myeloid Progenitor Cell	Bone Marrow
GSM549337	MYB	ERMYB	Myeloid Progenitor Cell	Bone Marrow
GSM549332	MYB	ERMYB	Myeloid Progenitor Cell	Bone Marrow
GSM453997	GATA1	G1E	Erythroid progenitor	None
GSM746558	GATA2	G1E	Erythroid progenitor	None
GSM746557	GATA2	G1E	Erythroid progenitor	None
GSM746556	TAL1	G1E	Erythroid progenitor	None
GSM746555	TAL1	G1E	Erythroid progenitor	None
GSM746568	GATA1	G1E-ER4	Erythroid Cell	None
GSM746570	GATA2	G1E-ER4	Erythroid Cell	None
GSM746569	GATA2	G1E-ER4	Erythroid Cell	None
GSM746572	TAL1	G1E-ER4	Erythroid Cell	None
GSM746571	TAL1	G1E-ER4	Erythroid Cell	None
GSM732916	NOTCH1	G4A2	T Lymphocyte	Blood
GSM732917	RBPJ	G4A2	T Lymphocyte	Blood
GSM327668	EZH2	V6.5	Embryonic Stem Cell	Embryo
GSM327667	SUZ12	V6.5	Embryonic Stem Cell	Embryo
GSM638867	POLR2A	HBG3	Embryonic Stem Cell	Embryo
GSM482750	RARA	HBG3	Embryonic Stem Cell	Embryo
GSM482749	RARA	HBG3	Embryonic Stem Cell	Embryo
GSM542587	POLR2A	None	Epithelium	Kidney
GSM558909	EP300	HL-1	Cardiomyocyte	Muscle
GSM558904	GATA4	HL-1	Cardiomyocyte	Muscle
GSM558905	MEF2A	HL-1	Cardiomyocyte	Muscle
GSM558906	NKX2-5	HL-1	Cardiomyocyte	Muscle
GSM558907	SRF	HL-1	Cardiomyocyte	Muscle
GSM558908	TBX5	HL-1	Cardiomyocyte	Muscle
GSM471926	SRF	HL-1	Cardiomyocyte	Muscle
GSM552233	FLI1	HPC-7	Haematopoietic Progenitor Cell	None
GSM552234	GATA2	HPC-7	Haematopoietic Progenitor Cell	None
GSM552235	GFI1B	HPC-7	Haematopoietic Progenitor Cell	None
GSM552237	LMO2	HPC-7	Haematopoietic Progenitor Cell	None
GSM397032	TAL1	HPC-7	Haematopoietic Progenitor Cell	None
GSM397033	TAL1	HPC-7	Haematopoietic Progenitor Cell	None
GSM480161	EZH2	LF2	Embryonic Stem Cell	Embryo
GSM465889	JARID2	LF2	Embryonic Stem Cell	Embryo
GSM480163	KDM5A	LF2	Embryonic Stem Cell	Embryo
GSM480162	SUZ12	LF2	Embryonic Stem Cell	Embryo
GSM364858	CDX2	None	Embryonic Stem Cell	Embryo
GSM593398	NELFB	None	Fibroblast	Embryo
GSM417015	GATA1	MEL86	Erythroid Progenitor Cell	Blood
GSM542590	POLR2A	None	None	Spleen
GSM558674	CHD7	R1	Embryonic Stem Cell	Embryo
GSM634247	CTCF	R1	Embryonic Stem Cell	Embryo
GSM558675	EP300	R1	Embryonic Stem Cell	Embryo
GSM538015	NR1H2	Raw 264.7	Macrophage	None
GSM510272	POLR2A	Raw 264.7	Macrophage	None
GSM579126	TBP	Raw 264.7	Macrophage	None
GSM732913	NOTCH1	T6E	Lymphocyte	Blood
GSM732914	RBPJ	T6E	Lymphocyte	Blood
GSM523225	GATA3	None	T Lymphocyte	Lymph Node
GSM671388	STAT4	None	T Lymphocyte	Lymph Node
GSM671392	STAT5A	None	T Lymphocyte	Lymph Node
GSM671391	STAT5A	None	T Lymphocyte	Lymph Node
GSM671389	STAT5A	None	T Lymphocyte	Lymph Node
GSM671394	STAT5B	None	T Lymphocyte	Lymph Node
GSM671393	STAT5B	None	T Lymphocyte	Lymph Node
GSM671390	STAT5B	None	T Lymphocyte	Lymph Node
GSM523228	GATA3	None	T Lymphocyte	Lymph Node
GSM652877	STAT3	None	T Lymphocyte	Blood
GSM742023	GATA3	None	Th2	Lymph Node
GSM523226	GATA3	None	Th2	Lymph Node
GSM656526	ATF7IP	V6.5	Embryonic Stem Cell	Embryo
GSM560352	CTCF	V6.5	Embryonic Stem Cell	Embryo
GSM560351	CTCF	V6.5	Embryonic Stem Cell	Embryo
GSM465676	CTCF	V6.5	Embryonic Stem Cell	Embryo
GSM515666	CTR9	V6.5	Embryonic Stem Cell	Embryo
GSM594601	EP300	V6.5	Embryonic Stem Cell	Embryo
GSM594600	EP300	V6.5	Embryonic Stem Cell	Embryo
GSM462291	KDM2A	V6.5	Embryonic Stem Cell	Embryo
GSM560353	MED1	V6.5	Embryonic Stem Cell	Embryo
GSM560348	MED1	V6.5	Embryonic Stem Cell	Embryo
GSM560347	MED1	V6.5	Embryonic Stem Cell	Embryo
GSM560354	MED12	V6.5	Embryonic Stem Cell	Embryo
GSM560346	MED12	V6.5	Embryonic Stem Cell	Embryo
GSM560345	MED12	V6.5	Embryonic Stem Cell	Embryo
GSM307141	NANOG	V6.5	Embryonic Stem Cell	Embryo
GSM307140	NANOG	V6.5	Embryonic Stem Cell	Embryo
GSM560350	NIPBL	V6.5	Embryonic Stem Cell	Embryo
GSM560349	NIPBL	V6.5	Embryonic Stem Cell	Embryo
GSM656325	POLR2A	V6.5	Embryonic Stem Cell	Embryo
GSM656324	POLR2A	V6.5	Embryonic Stem Cell	Embryo
GSM656323	POLR2A	V6.5	Embryonic Stem Cell	Embryo
GSM656322	POLR2A	V6.5	Embryonic Stem Cell	Embryo
GSM515678	POLR2A	ZhBTc4	Embryonic Stem Cell	Embryo
GSM515677	POLR2A	ZhBTc4	Embryonic Stem Cell	Embryo
GSM515676	POLR2A	ZhBTc4	Embryonic Stem Cell	Embryo
GSM515675	POLR2A	V6.5	Embryonic Stem Cell	Embryo
GSM515674	POLR2A	V6.5	Embryonic Stem Cell	Embryo
GSM515673	POLR2A	V6.5	Embryonic Stem Cell	Embryo
GSM515672	POLR2A	V6.5	Embryonic Stem Cell	Embryo
GSM515671	POLR2A	V6.5	Embryonic Stem Cell	Embryo
GSM515670	POLR2A	V6.5	Embryonic Stem Cell	Embryo
GSM515669	POLR2A	V6.5	Embryonic Stem Cell	Embryo
GSM515668	POLR2A	V6.5	Embryonic Stem Cell	Embryo
GSM515667	POLR2A	V6.5	Embryonic Stem Cell	Embryo
GSM515663	POLR2A	V6.5	Embryonic Stem Cell	Embryo
GSM515662	POLR2A	V6.5	Embryonic Stem Cell	Embryo
GSM318444	POLR2A	V6.5	Embryonic Stem Cell	Embryo
GSM307137	POU5F1	V6.5	Embryonic Stem Cell	Embryo
GSM656525	REST	V6.5	Embryonic Stem Cell	Embryo
GSM656523	RNF2	V6.5	Embryonic Stem Cell	Embryo
GSM459275	SETDB1	V6.5	Embryonic Stem Cell	Embryo
GSM459274	SETDB1	V6.5	Embryonic Stem Cell	Embryo
GSM459273	SETDB1	V6.5	Embryonic Stem Cell	Embryo
GSM539549	SMAD2/3	V6.5	Embryonic Stem Cell	Embryo
GSM539542	SMAD3	V6.5	Embryonic Stem Cell	Embryo
GSM539541	SMAD3	V6.5	Embryonic Stem Cell	Embryo
GSM307139	SOX2	V6.5	Embryonic Stem Cell	Embryo
GSM307138	SOX2	V6.5	Embryonic Stem Cell	Embryo
GSM515665	SUPT5H	V6.5	Embryonic Stem Cell	Embryo
GSM307145	SUZ12	V6.5	Embryonic Stem Cell	Embryo
GSM307144	SUZ12	V6.5	Embryonic Stem Cell	Embryo
GSM307143	TCF7L1	V6.5	Embryonic Stem Cell	Embryo
GSM307142	TCF7L1	V6.5	Embryonic Stem Cell	Embryo
GSM515664	NELFA	V6.5	Embryonic Stem Cell	Embryo
GSM628032	YY1	V6.5	Embryonic Stem Cell	Embryo
GSM628031	YY1	V6.5	Embryonic Stem Cell	Embryo
GSM749815	AFF4	None	Embryonic Stem Cell	Embryo
GSM749810	AFF4	None	Embryonic Stem Cell	Embryo
GSM594829	AICDA	None	B Lymphocyte	Blood
GSM654892	ARNTL	None	Hepatocyte	Liver
GSM654891	ARNTL	None	Hepatocyte	Liver
GSM654890	ARNTL	None	Hepatocyte	Liver
GSM654889	ARNTL	None	Hepatocyte	Liver
GSM654888	ARNTL	None	Hepatocyte	Liver
GSM654887	ARNTL	None	Hepatocyte	Liver
GSM654886	ARNTL	None	Hepatocyte	Liver
GSM654885	ARNTL	None	Hepatocyte	Liver
GSM654884	ARNTL	None	Hepatocyte	Liver
GSM654883	ARNTL	None	Hepatocyte	Liver
GSM654882	ARNTL	None	Hepatocyte	Liver
GSM654881	ARNTL	None	Hepatocyte	Liver
GSM654880	ARNTL	None	Hepatocyte	Liver
GSM566970	ASH2L	None	B Lymphocyte	Spleen
GSM549936	ATOH1	None	None	Cerebellum
GSM549935	ATOH1	None	None	Cerebellum
GSM717565	CBX5	None	Hepatocyte	Liver
GSM717564	CBX5	None	Hepatocyte	Liver
GSM607495	CDX2	None	Epithelium	Small Intestine
GSM532742	CEBPA	None	Macrophage	Peritoneum
GSM427088	CEBPB	None	Hepatocyte	Liver
GSM721212	MLLT3	None	Leukemic Blast Cell	Bone Marrow
GSM726990	CREBBP	None	T Lymphocyte	Blood
GSM717567	CREBBP	None	Hepatocyte	Liver
GSM717566	CREBBP	None	Hepatocyte	Liver
GSM499741	CRX	None	None	Retina
GSM499739	CRX	None	None	Retina
GSM499737	CRX	None	None	Retina
GSM499736	CRX	None	None	Retina
GSM672402	CTCF	None	B Lymphocyte	Blood
GSM672401	CTCF	None	B Lymphocyte	Blood
GSM672400	CTCF	None	T Lymphocyte	Blood
GSM644975	CTCF	None	B Lymphocyte	Bone Marrow
GSM546526	CTCF	None	Lymphocyte	Spleen
GSM602202	DMC1	None	None	Testis
GSM602201	DMC1	None	None	Testis
GSM602200	DMC1	None	None	Testis
GSM602198	DMC1	None	None	Testis
GSM602195	DMC1	None	None	Testis
GSM602194	DMC1	None	None	Testis
GSM602193	DMC1	None	None	Testis
GSM602192	DMC1	None	None	Testis
GSM602191	DMC1	None	None	Testis
GSM602190	DMC1	None	None	Testis
GSM427091	E2F4	None	Hepatocyte	Liver
GSM546524	EBF1	None	Lymphocyte	Spleen
GSM749814	ELL2	None	Embryonic Stem Cell	Embryo
GSM749809	ELL2	None	Embryonic Stem Cell	Embryo
GSM717569	EP300	None	Hepatocyte	Liver
GSM717568	EP300	None	Hepatocyte	Liver
GSM559653	EP300	None	None	Embryonic Midbrain
GSM559652	EP300	None	Fibroblast	Embryonic Heart
GSM427087	EP300	None	Hepatocyte	Liver
GSM348066	EP300	None	Epithelium	Embryonic Limb
GSM348065	EP300	None	None	Embryonic Midbrain
GSM348064	EP300	None	Epithelium	Forebrain
GSM727005	ERCC3	None	T Lymphocyte	Blood
GSM726992	ETS1	None	T Lymphocyte	Blood
GSM654875	ETS1	None	Th2	Blood
GSM654874	FLI1	None	Th2	Blood
GSM654873	FLI1	None	T Lymphocyte	Blood
GSM654872	FLI1	None	T Lymphocyte	Blood
GSM427090	FOXA1	None	Hepatocyte	Liver
GSM717563	FOXA2	None	Hepatocyte	Liver
GSM717562	FOXA2	None	Hepatocyte	Liver
GSM634625	FOXA2	None	Hepatocyte	Liver
GSM634624	FOXA2	None	Hepatocyte	Liver
GSM634623	FOXA2	None	Hepatocyte	Liver
GSM634622	FOXA2	None	Hepatocyte	Liver
GSM634621	FOXA2	None	Hepatocyte	Liver
GSM634620	FOXA2	None	Hepatocyte	Liver
GSM427089	FOXA2	None	Hepatocyte	Liver
GSM546525	FOXO1	None	Lymphocyte	Spleen
GSM746582	GATA1	None	Erythroblast	Fetal Liver
GSM746581	GATA1	None	Erythroblast	Fetal Liver
GSM641911	GATA2	None	Haematopoietic Progenitor Cell	Bone Marrow
GSM773482	GATA3	None	Th2	Blood
GSM773481	GATA3	None	T Lymphocyte	Blood
GSM742022	GATA3	None	T Lymphocyte	Blood
GSM742021	GATA3	None	T Lymphocyte	Blood
GSM523231	GATA3	None	T Lymphocyte	Blood
GSM523230	GATA3	None	T Lymphocyte	Blood
GSM523229	GATA3	None	T Lymphocyte	Blood
GSM523224	GATA3	None	Lymphocyte	Blood
GSM523223	GATA3	None	T Lymphocyte	Blood
GSM523222	GATA3	None	T Lymphocyte	Blood
GSM523221	GATA3	None	T Lymphocyte	Blood
GSM727001	GTF2A1	None	T Lymphocyte	Blood
GSM727002	GTF2B	None	T Lymphocyte	Blood
GSM727003	GTF2E2	None	T Lymphocyte	Blood
GSM727004	GTF2F1	None	T Lymphocyte	Blood
GSM423364	POLR2A	None	Neural Progenitor Cell	Embryo
GSM647026	HDAC3	None	Hepatocyte	Liver
GSM647025	HDAC3	None	Hepatocyte	Liver
GSM647024	HDAC3	None	Hepatocyte	Liver
GSM647023	HDAC3	None	Hepatocyte	Liver
GSM647022	HDAC3	None	Hepatocyte	Liver
GSM494706	IRF4	None	T Lymphocyte	Blood
GSM494705	IRF4	None	T Lymphocyte	Blood
GSM494683	IRF4	None	T Lymphocyte	Blood
GSM494682	IRF4	None	T Lymphocyte	Blood
GSM494681	IRF4	None	T Lymphocyte	Blood
GSM494680	IRF4	None	T Lymphocyte	Blood
GSM494679	IRF4	None	T Lymphocyte	Blood
GSM494678	IRF4	None	T Lymphocyte	Blood
GSM494677	IRF4	None	T Lymphocyte	Blood
GSM494676	IRF4	None	T Lymphocyte	Blood
GSM491759	MTF2	None	Embryonic Stem Cell	Embryo
GSM480679	JARID2	None	Embryonic Stem Cell	Embryo
GSM480678	JARID2	None	Embryonic Stem Cell	Embryo
GSM470557	KDM6B	None	Macrophage	Bone Marrow
GSM641909	LDB1	None	Haematopoietic Progenitor Cell	Bone Marrow
GSM751037	MAFA	None	Epithelium	Pancreatic Islet
GSM494291	MECP2	None	None	Cerebellum
GSM494290	MECP2	None	None	Cerebellum
GSM491760	JARID2	None	Embryonic Stem Cell	Embryo
GSM415050	MTF2	None	Embryonic Stem Cell	Embryo
GSM590104	MYOD1	None	Embryonic Stem Cell	Embryo
GSM647028	NCOR1	None	Hepatocyte	Liver
GSM647027	NCOR1	None	Hepatocyte	Liver
GSM751036	NEUROD1	None	Epithelium	Pancreatic Islet
GSM398011	NFIC	None	Fibroblast	Embryo
GSM398010	NFIC	None	Fibroblast	Embryo
GSM647030	NR1D1	None	Hepatocyte	Liver
GSM647029	NR1D1	None	Hepatocyte	Liver
GSM566972	PAXIP1	None	B Lymphocyte	Spleen
GSM566971	PAXIP1	None	B Lymphocyte	Spleen
GSM566969	PAXIP1	None	B Lymphocyte	Spleen
GSM566968	PAXIP1	None	B Lymphocyte	Spleen
GSM774946	POLR2A	None	Embryonic Stem Cell	Embryo
GSM749813	POLR2A	None	Embryonic Stem Cell	Embryo
GSM749812	POLR2A	None	Embryonic Stem Cell	Embryo
GSM749808	POLR2A	None	Embryonic Stem Cell	Embryo
GSM749807	POLR2A	None	Embryonic Stem Cell	Embryo
GSM688824	POLR2A	None	Erythroid Cell	Fetal Liver
GSM688815	POLR2A	None	Erythroid Cell	Fetal Liver
GSM647032	POLR2A	None	Hepatocyte	Liver
GSM647031	POLR2A	None	Hepatocyte	Liver
GSM594830	POLR2A	None	B Lymphocyte	Blood
GSM587799	POLR2A	None	None	Cerebellum
GSM587798	POLR2A	None	None	Cerebellum
GSM587797	POLR2A	None	None	Cerebellum
GSM587796	POLR2A	None	None	Cerebellum
GSM566957	POLR2A	None	B Lymphocyte	Spleen
GSM566956	POLR2A	None	B Lymphocyte	Spleen
GSM542589	POLR2A	None	Epithelium	Lung
GSM542588	POLR2A	None	Hepatocyte	Liver
GSM542586	POLR2A	None	None	Brain
GSM470564	POLR2A	None	Macrophage	Bone Marrow
GSM470563	POLR2A	None	Macrophage	Bone Marrow
GSM470562	POLR2A	None	Macrophage	Bone Marrow
GSM307623	POLR2A	V6.5	Embryonic Stem Cell	Embryo
GSM726991	POLR3A	None	T Lymphocyte	Blood
GSM566277	POU5F1	None	Embryonic Stem Cell	Embryo
GSM532739	PPARG	None	Macrophage	Peritoneum
GSM623990	PRDM14	None	Embryonic Stem Cell	Embryo
GSM623989	PRDM14	None	Embryonic Stem Cell	Embryo
GSM672403	RAD21	None	Lymphocyte	Blood
GSM644976	RAD21	None	B Lymphocyte	Bone Marrow
GSM591470	RAD21	None	Embryonic Stem Cell	Embryo
GSM591469	RAD21	None	Embryonic Stem Cell	Embryo
GSM602197	RAD51	None	None	Testis
GSM602196	RAD51	None	None	Testis
GSM530318	RAG2	None	Thymocyte	Thymus
GSM530316	RAG2	None	Thymocyte	Thymus
GSM530315	RAG2	None	Thymocyte	Thymus
GSM521839	RAP1A	None	Fibroblast	Embryo
GSM521838	RAP1A	None	Fibroblast	Embryo
GSM521837	RAP1A	None	Fibroblast	Embryo
GSM521836	RAP1A	None	Fibroblast	Embryo
GSM566278	RBBP5	None	Embryonic Stem Cell	Embryo
GSM594584	RFX1	None	Neural Progenitor Cell	Embryo
GSM538018	SPI1	None	Macrophage	Bone Marrow
GSM538017	SPI1	None	Macrophage	Bone Marrow
GSM427098	SIRT1	None	None	Cerebellum
GSM427095	SIRT1	None	None	Cerebellum
GSM590103	SMAD3	None	Embryonic Stem Cell	Embryo
GSM590102	SMAD3	None	Embryonic Stem Cell	Embryo
GSM590101	SMAD3	None	Embryonic Stem Cell	Embryo
GSM590100	SMAD3	None	Embryonic Stem Cell	Embryo
GSM585298	SMARCA4	None	T Lymphocyte	Blood
GSM585297	SMARCA4	None	Th2	Blood
GSM585296	SMARCA4	None	T Lymphocyte	Blood
GSM585295	SMARCA4	None	Th2	Blood
GSM585294	SMARCA4	None	T Lymphocyte	Blood
GSM585293	SMARCA4	None	T Lymphocyte	Blood
GSM545891	SPI1	None	Proerythroblast	Blood
GSM545890	SPI1	None	Proerythroblast	Blood
GSM545889	SPI1	None	Proerythroblast	Blood
GSM545888	SPI1	None	Proerythroblast	Blood
GSM545885	SPI1	MEL	Erythroid Progenitor Cell	None
GSM545884	SPI1	MEL	Erythroid Progenitor Cell	None
GSM545883	SPI1	MEL	Erythroid Progenitor Cell	None
GSM545882	SPI1	MEL	Erythroid Progenitor Cell	None
GSM532741	SPI1	None	Macrophage	None
GSM550319	SPNS1	None	Th2	Blood
GSM580756	STAT3	None	T Lymphocyte	Blood
GSM494711	STAT3	None	T Lymphocyte	Blood
GSM494710	STAT3	None	T Lymphocyte	Blood
GSM494709	STAT3	None	T Lymphocyte	Blood
GSM494708	STAT3	None	T Lymphocyte	Blood
GSM494707	STAT3	None	T Lymphocyte	Blood
GSM494696	STAT3	None	T Lymphocyte	Blood
GSM494695	STAT3	None	T Lymphocyte	Blood
GSM494694	STAT3	None	T Lymphocyte	Blood
GSM494693	STAT3	None	T Lymphocyte	Blood
GSM494692	STAT3	None	T Lymphocyte	Blood
GSM494691	STAT3	None	T Lymphocyte	Blood
GSM494690	STAT3	None	T Lymphocyte	Blood
GSM494689	STAT3	None	T Lymphocyte	Blood
GSM494688	STAT3	None	T Lymphocyte	Blood
GSM494687	STAT3	None	T Lymphocyte	Blood
GSM494686	STAT3	None	T Lymphocyte	Blood
GSM494685	STAT3	None	T Lymphocyte	Blood
GSM494684	STAT3	None	T Lymphocyte	Blood
GSM288353	STAT3	None	Embryonic Stem Cell	Embryo
GSM550304	STAT4	None	T Lymphocyte	Blood
GSM550303	STAT4	None	T Lymphocyte	Blood
GSM652878	STAT5A	None	T Lymphocyte	Blood
GSM550312	STAT6	None	Th2	Blood
GSM594828	SUPT5H	None	B Lymphocyte	Blood
GSM594827	SUPT5H	None	B Lymphocyte	Blood
GSM480681	SUZ12	None	Embryonic Stem Cell	Embryo
GSM480680	SUZ12	None	Embryonic Stem Cell	Embryo
GSM774942	TAF1	None	Embryonic Stem Cell	Embryo
GSM727000	TAF1	None	T Lymphocyte	Blood
GSM774940	TAF3	None	Embryonic Stem Cell	Embryo
GSM746584	TAL1	None	Erythroblast	Fetal Liver
GSM746583	TAL1	None	Erythroblast	Fetal Liver
GSM641910	TAL1	None	None	Bone Marrow
GSM464636	TAL1	None	Erythroblast	Liver
GSM464634	TAL1	None	Erythroblast	Liver
GSM774944	TBP	None	Embryonic Stem Cell	Embryo
GSM476146	TBX3	None	Embryonic Stem Cell	Embryo
GSM756893	TCF7L1	None	Thymocyte	Thymus
GSM756892	TCF7L1	None	Thymocyte	Thymus
GSM546539	TCF7L1	None	Lymphocyte	Spleen
GSM546536	TCF7L1	None	Lymphocyte	Spleen
GSM546535	TCF7L1	None	Lymphocyte	Spleen
GSM566280	WDR5	None	Embryonic Stem Cell	Embryo
GSM566279	WDR5	None	Embryonic Stem Cell	Embryo
GSM419049	BCL6	None	Macrophage	Bone Marrow
GSM419052	POLR2A	None	Macrophage	Bone Marrow
GSM440256	SETDB1	E14	Embryonic Stem Cell	Embryo
GSM499413	POLR2A	None	Macrophage	Bone Marrow
GSM499414	POLR2A	None	Macrophage	Bone Marrow
GSM545091	BRD4	None	Macrophage	Bone Marrow
GSM545092	BRD4	None	Macrophage	Bone Marrow
GSM545095	BRD4	None	Macrophage	Bone Marrow
GSM545096	BRD4	None	Macrophage	Bone Marrow
GSM545103	CDK9	None	Macrophage	Bone Marrow
GSM545104	CDK9	None	Macrophage	Bone Marrow
GSM545105	CDK9	None	Macrophage	Bone Marrow
GSM545106	CDK9	None	Macrophage	Bone Marrow
GSM545115	POLR2A	None	Macrophage	Bone Marrow
GSM545116	POLR2A	None	Macrophage	Bone Marrow
GSM545117	POLR2A	None	Macrophage	Bone Marrow
GSM545118	POLR2A	None	Macrophage	Bone Marrow
GSM545121	POLR2A	None	Macrophage	Bone Marrow
GSM545122	POLR2A	None	Macrophage	Bone Marrow
GSM545123	POLR2A	None	Macrophage	Bone Marrow
GSM545124	POLR2A	None	Macrophage	Bone Marrow
GSM608238	BRD2	None	Macrophage	Bone Marrow
GSM608239	BRD2	None	Macrophage	Bone Marrow
GSM608240	BRD2	None	Macrophage	Bone Marrow
GSM608241	BRD2	None	Macrophage	Bone Marrow
GSM608242	BRD3	None	Macrophage	Bone Marrow
GSM608243	BRD3	None	Macrophage	Bone Marrow
GSM608244	BRD3	None	Macrophage	Bone Marrow
GSM608245	BRD3	None	Macrophage	Bone Marrow
GSM551138	ATRX	E14	Embryonic Stem Cell	Embryo
GSM611113	RELA	None	Macrophage	Bone Marrow
GSM611114	BCL6	None	Macrophage	Bone Marrow
GSM611115	BCL6	None	Macrophage	Bone Marrow
GSM611116	RELA	None	Macrophage	Bone Marrow
GSM611117	RELA	None	Macrophage	Bone Marrow
GSM427093	CEBPA	3T3-L1	Preadipocyte	Adipose
GSM427092	EP300	3T3-L1	Preadipocyte	Adipose
GSM552238	LYL1	HPC-7	Haematopoietic Progenitor Cell	None
GSM552239	MEIS1	HPC-7	Haematopoietic Progenitor Cell	None
GSM552240	SPI1	HPC-7	Haematopoietic Progenitor Cell	None
GSM552241	RUNX1	HPC-7	Haematopoietic Progenitor Cell	None
GSM552242	TAL1	HPC-7	Haematopoietic Progenitor Cell	None
GSM541771	LUZP1	E14	Embryonic Stem Cell	Embryo
GSM621794	CREBBP	None	Haematopoietic Progenitor Cell	Bone Marrow
GSM653014	SS18	C2C12	Myoblast	Muscle
GSM838681	STAT1	None	Macrophage	Bone Marrow
GSM838683	STAT1	None	Macrophage	Bone Marrow
GSM838685	STAT1	None	Macrophage	Bone Marrow
GSM838687	STAT1	None	Macrophage	Bone Marrow
GSM838689	STAT1	None	Macrophage	Bone Marrow
GSM838691	STAT1	None	Macrophage	Bone Marrow
GSM859512	NOTCH1	None	T Lymphocyte	Lymph Node
GSM864668	NR1H2	None	Hepatocyte	Liver
GSM864669	NR1H2	None	Hepatocyte	Liver
GSM864670	NR1H2	None	Hepatocyte	Liver
GSM864671	PPARA	None	Hepatocyte	Liver
GSM864672	PPARA	None	Hepatocyte	Liver
GSM864673	RXRA	None	Hepatocyte	Liver
GSM864674	RXRA	None	Hepatocyte	Liver
GSM864675	RXRA	None	Hepatocyte	Liver
GSM864676	RXRA	None	Hepatocyte	Liver
GSM864677	RXRA	None	Hepatocyte	Liver
GSM864678	RXRA	None	Hepatocyte	Liver
GSM864679	POLR2A	None	Hepatocyte	Liver
GSM864680	POLR2A	None	Hepatocyte	Liver
GSM864681	POLR2A	None	Hepatocyte	Liver
GSM864682	POLR2A	None	Hepatocyte	Liver
GSM864683	POLR2A	None	Hepatocyte	Liver
GSM864684	POLR2A	None	Hepatocyte	Liver
GSM864685	POLR2A	None	Hepatocyte	Liver
GSM864686	POLR2A	None	Hepatocyte	Liver
GSM864687	POLR2A	None	Hepatocyte	Liver
GSM864688	POLR2A	None	Hepatocyte	Liver
GSM864689	POLR2A	None	Hepatocyte	Liver
GSM864690	POLR2A	None	Hepatocyte	Liver
GSM791782	KDM5B	E14	Embryonic Stem Cell	Embryo
GSM791783	KDM5B	E14	Embryonic Stem Cell	Embryo
GSM803106	IKZF3	None	Thymocyte	Thymus
GSM803108	CHD4	None	Thymocyte	Thymus
GSM803110	IKZF3	None	Thymocyte	Thymus
GSM803111	CHD4	None	Thymocyte	Thymus
GSM803116	POLR2A	None	Thymocyte	Thymus
GSM803126	POLR2A	None	Thymocyte	Thymus
GSM860150	STAT5A	None	Fibroblast	Embryo
GSM860152	STAT5A	None	Fibroblast	Embryo
GSM860154	STAT5A	None	Fibroblast	Embryo
GSM860156	STAT5A	None	Fibroblast	Embryo
GSM860158	STAT5A	None	Fibroblast	Embryo
GSM860160	STAT5A	None	Fibroblast	Embryo
GSM860161	STAT5A	None	Fibroblast	Embryo
GSM811199	RXRA	F9	Embryonal carcinoma cell	Embryo
GSM811200	RXRA	F9	Embryonal carcinoma cell	Embryo
GSM811201	RXRA	F9	Embryonal carcinoma cell	Embryo
GSM807737	EP300	None	Cardiomyocyte	Heart
GSM808746	SOX6	None	Myoblast	Muscle
GSM808747	SOX6	None	Myoblast	Muscle
GSM808748	POLR2A	None	Myoblast	Muscle
GSM808749	POLR2A	None	Myoblast	Muscle
GSM850467	POLR2A	OS25	Embryonic Stem Cell	Embryo
GSM850468	POLR2A	OS25	Embryonic Stem Cell	Embryo
GSM850469	POLR2A	OS25	Embryonic Stem Cell	Embryo
GSM850470	POLR2A	OS25	Embryonic Stem Cell	Embryo
GSM850475	POLR2A	OS25	Embryonic Stem Cell	Embryo
GSM846875	NR5A2	None	Epithelium	Pancreas
GSM786608	MBD3	None	Embryonic Stem Cell	Embryo
GSM786609	MBD3	None	Embryonic Stem Cell	Embryo
GSM786610	MBD3	None	Embryonic Stem Cell	Embryo
GSM786611	MBD3	None	Embryonic Stem Cell	Embryo
GSM786612	POLR2A	None	Embryonic Stem Cell	Embryo
GSM786613	POLR2A	None	Embryonic Stem Cell	Embryo
GSM786614	POLR2A	None	Embryonic Stem Cell	Embryo
GSM545205	POLR2A	V6.5	Embryonic Stem Cell	Embryo
GSM555138	POLR2A	None	Fibroblast	Embryo
GSM555139	POLR2A	None	Fibroblast	Embryo
GSM555160	TBP	V6.5	Embryonic Stem Cell	Embryo
GSM555162	TBP	V6.5	Embryonic Stem Cell	Embryo
GSM820726	CBX7	None	Embryonic Stem Cell	Embryo
GSM820727	CBX7	None	Embryonic Stem Cell	Embryo
GSM813779	H2AFX	None	Epithelium	Kidney
GSM813780	H2AFX	None	Epithelium	Kidney
GSM813781	H2AFX	None	Epithelium	Kidney
GSM813782	H2AFX	None	Epithelium	Kidney
GSM813783	H2AFX	None	Epithelium	Kidney
GSM813784	H2AFX	None	Epithelium	Kidney
GSM830471	HDAC3	None	Macrophage	Bone Marrow
GSM830472	HDAC3	None	Macrophage	Bone Marrow
GSM835826	E2F3	None	Fibroblast	Embryo
GSM835827	E2F3	None	Fibroblast	Embryo
GSM835828	HELLS	None	Fibroblast	Embryo
GSM835829	HELLS	None	Fibroblast	Embryo
GSM836124	TBX21	None	T Lymphocyte	Blood
GSM836458	CTCF	None	B Lymphocyte	Blood
GSM784027	STAT5B	None	Hepatocyte	Liver
GSM784028	STAT5B	None	Hepatocyte	Liver
GSM784029	STAT5B	None	Hepatocyte	Liver
GSM784030	STAT5B	None	Hepatocyte	Liver
GSM784031	STAT5B	None	Hepatocyte	Liver
GSM784032	STAT5B	None	Hepatocyte	Liver
GSM784033	STAT5B	None	Hepatocyte	Liver
GSM784034	STAT5B	None	Hepatocyte	Liver
GSM784035	STAT5B	None	Hepatocyte	Liver
GSM784036	STAT5B	None	Hepatocyte	Liver
GSM784037	STAT5B	None	Hepatocyte	Liver
GSM784038	BCL6	None	Hepatocyte	Liver
GSM784039	BCL6	None	Hepatocyte	Liver
GSM784040	BCL6	None	Hepatocyte	Liver
GSM784041	BCL6	None	Hepatocyte	Liver
GSM784042	BCL6	None	Hepatocyte	Liver
GSM784043	BCL6	None	Hepatocyte	Liver
GSM784044	BCL6	None	Hepatocyte	Liver
GSM788496	YY1	None	Embryonic Stem Cell	Embryo
GSM602777	E2F4	None	Fibroblast	Embryo
GSM602779	POLR2A	None	Fibroblast	Embryo
GSM628011	POLR2A	C2C12	Myoblast	Muscle
GSM628012	POLR2A	C2C12	Myoblast	Muscle
GSM628013	POLR2A	C2C12	Myoblast	Muscle
GSM628014	POLR2A	C2C12	Myoblast	Muscle
GSM628015	POLR2A	C2C12	Myoblast	Muscle
GSM628016	POLR2A	C2C12	Myoblast	Muscle
GSM628017	POLR2A	C2C12	Myoblast	Muscle
GSM628018	POLR2A	C2C12	Myoblast	Muscle
GSM628019	EZH2	C2C12	Myoblast	Muscle
GSM628020	EZH1	C2C12	Myoblast	Muscle
GSM628021	EZH1	C2C12	Myoblast	Muscle
GSM628022	EZH1	C2C12	Myoblast	Muscle
GSM628025	POLR2A	C2C12	Myoblast	Muscle
GSM628026	POLR2A	C2C12	Myoblast	Muscle
GSM628027	POLR2A	C2C12	Myoblast	Muscle
GSM796347	SUZ12	C2C12	Myoblast	Muscle
GSM796348	SUZ12	C2C12	Myoblast	Muscle
GSM820617	POLR2A	C2C12	Myoblast	Muscle
GSM820618	POLR2A	C2C12	Myoblast	Muscle
GSM734426	TBX20	None	Cardiomyocyte	Heart
GSM747534	CTCF	None	Embryonic Stem Cell	Embryo
GSM747535	CTCF	None	Embryonic Stem Cell	Embryo
GSM747536	CTCF	None	Embryonic Stem Cell	Embryo
GSM747537	CTCF	None	Embryonic Stem Cell	Embryo
GSM747538	CTCF	None	Embryonic Stem Cell	Embryo
GSM747548	POLR2A	None	Embryonic Stem Cell	Embryo
GSM757794	RXRA	F9	Embryonal carcinoma cell	Embryo
GSM757795	RXRA	F9	Embryonal carcinoma cell	Embryo
GSM757797	RXRA	F9	Embryonal carcinoma cell	Embryo
GSM757798	RXRA	F9	Embryonal carcinoma cell	Embryo
GSM757799	RXRA	F9	Embryonal carcinoma cell	Embryo
GSM757801	RARG	F9	Embryonal carcinoma cell	Embryo
GSM757802	RARG	F9	Embryonal carcinoma cell	Embryo
GSM757804	RARG	F9	Embryonal carcinoma cell	Embryo
GSM757805	RARG	F9	Embryonal carcinoma cell	Embryo
GSM757807	POLR2A	F9	Embryonal carcinoma cell	Embryo
GSM757808	POLR2A	F9	Embryonal carcinoma cell	Embryo
GSM757809	POLR2A	F9	Embryonal carcinoma cell	Embryo
GSM757810	POLR2A	F9	Embryonal carcinoma cell	Embryo
GSM757811	POLR2A	F9	Embryonal carcinoma cell	Embryo
GSM766058	OLIG2	Ainv15	Neural Progenitor Cell	Embryo
GSM766059	OLIG2	Ainv15	Neural Progenitor Cell	Embryo
GSM766060	HOXC9	Ainv15	Neural Progenitor Cell	Embryo
GSM766061	HOXC9	Ainv15	Neural Progenitor Cell	Embryo
GSM773066	ZFP57	None	Embryonic Stem Cell	Embryo
GSM773067	TRIM28	E14	Embryonic Stem Cell	Embryo
GSM632036	MAPK8	None	Embryonic Stem Cell	Embryo
GSM632037	MAPK8	None	Embryonic Stem Cell	Embryo
GSM632038	NFYA	None	Embryonic Stem Cell	Embryo
GSM632039	NFYA	None	Embryonic Stem Cell	Embryo
GSM632040	POLR2A	None	Embryonic Stem Cell	Embryo
GSM632046	MAPK8	None	Neural Progenitor Cell	Embryo
GSM632047	MAPK8	None	Neural Progenitor Cell	Embryo
GSM632048	NFYA	None	Neural Progenitor Cell	Brain
GSM632049	NFYA	None	Neural Progenitor Cell	Brain
GSM632050	POLR2A	None	Neural Progenitor Cell	Brain
GSM632055	MAPK8	None	Neuron	Brain
GSM632056	MAPK8	None	Neuron	Brain
GSM632057	NFYA	None	Neuron	Brain
GSM632058	NFYA	None	Neuron	Brain
GSM632059	POLR2A	None	Neuron	Brain
GSM768537	MAPK8	None	Neuron	Brain
GSM768538	MAPK8	None	Neuron	Brain
GSM687277	HDAC1	V6.5	Embryonic Stem Cell	Embryo
GSM687278	HDAC1	V6.5	Embryonic Stem Cell	Embryo
GSM687279	HDAC2	V6.5	Embryonic Stem Cell	Embryo
GSM687280	HDAC2	V6.5	Embryonic Stem Cell	Embryo
GSM687285	REST	V6.5	Embryonic Stem Cell	Embryo
GSM687283	CHD4	V6.5	Embryonic Stem Cell	Embryo
GSM687284	CHD4	V6.5	Embryonic Stem Cell	Embryo
GSM687281	KDM1A	V6.5	Embryonic Stem Cell	Embryo
GSM687282	KDM1A	V6.5	Embryonic Stem Cell	Embryo
GSM845235	RCOR1	V6.5	Embryonic Stem Cell	Embryo
GSM722387	GATA2	G1E	Erythroid progenitor	None
GSM722388	SMAD1	G1E	Erythroid progenitor	None
GSM722390	GATA1	G1ER	Erythroid Progenitor Cell	Blood
GSM722391	SMAD1	G1ER	Erythroid Progenitor Cell	Blood
GSM740675	H2AZ	None	Spermatid	Testis
GSM818936	SOX3	None	Neural Progenitor Cell	Embryo
GSM818937	SOX3	None	Neural Progenitor Cell	Embryo
GSM818938	SOX3	None	Neural Progenitor Cell	Embryo
GSM818939	SOX2	None	Neural Progenitor Cell	Embryo
GSM818940	SOX2	None	Neural Progenitor Cell	Embryo
GSM818941	SOX2	None	Neural Progenitor Cell	Embryo
GSM818942	SOX11	None	Neural Progenitor Cell	Embryo
GSM818943	SOX11	None	Neural Progenitor Cell	Embryo
GSM818944	SOX11	None	Neural Progenitor Cell	Embryo
GSM818950	SOX3	C2C12	Myoblast	Muscle
GSM842248	MEIS1	None	Myeloid Cell	Bone Marrow
GSM842249	HOXA9	None	Myeloid Cell	Bone Marrow
GSM842251	MEIS1	None	Myeloid Cell	Bone Marrow
GSM842252	HOXA9	None	Myeloid Cell	Bone Marrow
GSM866201	POLR2A	None	Embryonic Stem Cell	Embryo
GSM866203	POLR2A	None	Embryonic Stem Cell	Embryo
GSM840466	HOXB4	None	Embryonic Stem Cell	Embryo
GSM876622	EBF1	None	B Lymphocyte	Bone Marrow
GSM876623	EBF1	None	B Lymphocyte	Bone Marrow
GSM876624	EBF1	None	B Lymphocyte	Lymph Node
GSM876625	EBF1	None	B Lymphocyte	Lymph Node
GSM777091	GATA2	G1ME	Megakaryocyte	Bone Marrow
GSM777092	GATA1	G1ME	Megakaryocyte	Bone Marrow
GSM777093	ETS1	G1ME	Megakaryocyte	Bone Marrow
GSM851557	BCL6	None	Macrophage	Bone Marrow
GSM851558	AICDA	None	B Lymphocyte	Blood
GSM851559	AICDA	None	B Lymphocyte	Blood
GSM826717	POLR3A	None	Epithelium	Liver
GSM826718	POLR3A	None	Epithelium	Liver
GSM826719	POLR3D	None	Epithelium	Liver
GSM826720	POLR3D	None	Epithelium	Liver
GSM826725	POLR2B	None	Epithelium	Liver
GSM826726	POLR2B	None	Epithelium	Liver
GSM837324	POLR2A	None	Fibroblast	Embryo
GSM837325	POLR2A	None	Fibroblast	Embryo
GSM867156	GATA1	None	Erythroid Progenitor Cell	Blood
GSM867157	GATA1	None	Erythroid Progenitor Cell	Blood
GSM867158	GATA1	None	Erythroid Progenitor Cell	Blood
GSM867159	GATA1	None	Erythroid Progenitor Cell	Blood
GSM867160	GATA1	None	Erythroid Progenitor Cell	Blood
GSM851662	RAD51	None	None	Testis
GSM851666	DMC1	None	None	Testis
GSM851667	DMC1	None	None	Testis
GSM851668	DMC1	None	None	Testis
GSM851669	DMC1	None	None	Testis
GSM807107	AICDA	None	B Lymphocyte	Blood
GSM840468	HOXB4	None	Hematopoietic Cell	None
GSM840470	HOXB4	None	Hematopoietic Cell	None
GSM742287	EZH2	None	Epithelium	Heart
GSM846042	KMT2A	None	Leukemic Blast Cell	Bone Marrow
GSM610748	POLR2A	None	Fibroblast	Embryo
GSM610754	POLR2A	None	Fibroblast	Embryo
GSM610760	POLR2A	None	Fibroblast	Embryo
GSM610766	POLR2A	None	Fibroblast	Embryo
GSM890125	NR1D2	None	Epithelium	Liver
GSM890126	NR1D2	None	Epithelium	Liver
GSM890127	NR1D1	None	Epithelium	Liver
GSM782663	STAT3	None	Macrophage	Peritoneum
GSM782664	STAT3	None	Macrophage	Peritoneum
GSM832311	RUNX1	L8057	Megakaryocyte	Bone Marrow
GSM832312	CBFB	L8057	Megakaryocyte	Bone Marrow
GSM832313	RNF2	L8057	Megakaryocyte	Bone Marrow
GSM832315	RUNX1	L8057	Megakaryocyte	Bone Marrow
GSM832316	CBFB	L8057	Megakaryocyte	Bone Marrow
GSM832317	RNF2	L8057	Megakaryocyte	Bone Marrow
GSM832319	RUNX1	L8057	Megakaryocyte	Bone Marrow
GSM832320	RNF2	L8057	Megakaryocyte	Bone Marrow
GSM700553	SUZ12	None	Embryonic Stem Cell	Embryo
GSM700554	SUZ12	None	Embryonic Stem Cell	Embryo
GSM700555	PHF19	E14	Embryonic Stem Cell	Embryo
GSM700556	PHF19	E14	Embryonic Stem Cell	Embryo
GSM800625	STAG2	None	Fibroblast	Embryo
GSM800627	STAG2	None	Fibroblast	Embryo
GSM851691	ELL	None	Embryonic Stem Cell	Embryo
GSM832321	RUNX1	None	Thymocyte	Thymus
GSM832322	CBFB	None	Thymocyte	Thymus
GSM832323	RNF2	None	Thymocyte	Thymus
GSM832325	RUNX1	None	Thymocyte	Thymus
GSM832326	CBFB	None	Thymocyte	Thymus
GSM832327	RNF2	None	Thymocyte	Thymus
GSM845900	EGR2	None	Thymocyte	Thymus
GSM845901	EGR2	None	Natural Killer Cell	Blood
GSM876518	SMC1A	None	Fibroblast	Embryo
GSM876519	SMC1A	None	Fibroblast	Embryo
GSM876520	SMC1A	None	Fibroblast	Embryo
GSM876521	SMC3	None	Fibroblast	Embryo
GSM876522	SMC3	None	Fibroblast	Embryo
GSM876523	STAG1	None	Fibroblast	Embryo
GSM647224	TP53	None	Embryonic Stem Cell	Embryo
GSM647225	TP53	None	Embryonic Stem Cell	Embryo
GSM647226	TP53	None	Embryonic Stem Cell	Embryo
GSM647227	TP53	None	Embryonic Stem Cell	Embryo
GSM881344	TAF1	E14	Embryonic Stem Cell	Embryo
GSM881348	H2AZ	E14	Embryonic Stem Cell	Embryo
GSM881356	H2AZ	E14	Embryonic Stem Cell	Embryo
GSM881365	H2AZ	E14	Embryonic Stem Cell	Embryo
GSM881372	H2AZ	E14	Embryonic Stem Cell	Embryo
GSM879923	CTCF	NIH-3T3	Fibroblast	Embryo
GSM831045	SPI1	None	Erythroid Leukemic Cell	Spleen
GSM831046	POLR2A	None	Erythroid Leukemic Cell	Spleen
GSM912524	SPI1	None	Erythroid Leukemic Cell	Spleen
GSM862695	TBX3	None	Myocyte	Heart
GSM862697	GATA4	None	Myocyte	Heart
GSM862698	NKX2-5	None	Myocyte	Heart
GSM862699	EP300	None	Epithelium	Heart
GSM832496	FOXA1	None	Hepatocyte	Liver
GSM832497	FOXA1	None	Hepatocyte	Liver
GSM832498	FOXA1	None	Hepatocyte	Liver
GSM832499	FOXA1	None	Hepatocyte	Liver
GSM832500	FOXA1	None	Hepatocyte	Liver
GSM898371	SMAD3	None	Cortex	None
GSM898372	KDM6B	None	Cortex	None
GSM730630	RUNX1	None	Embryonic Stem Cell	Embryo
GSM730631	RUNX1	None	Embryonic Stem Cell	Embryo
GSM730632	RUNX1	None	Embryonic Stem Cell	Embryo
GSM871395	RARA	None	Embryonic Stem Cell	Embryo
GSM871396	RARA	None	Embryonic Stem Cell	Embryo
GSM932921	PAX5	None	B Lymphocyte	Bone Marrow
GSM932922	PAX5	None	B Lymphocyte	Bone Marrow
GSM932923	PAX5	None	B Lymphocyte	Bone Marrow
GSM932924	PAX5	None	B Lymphocyte	Bone Marrow
GSM932925	PAX5	None	B Lymphocyte	Lymph Node
GSM932926	PAX5	None	B Lymphocyte	Lymph Node
GSM932927	PAX5	None	B Lymphocyte	Lymph Node
GSM932928	PAX5	None	B Lymphocyte	Lymph Node
GSM932929	PAX5	None	B Lymphocyte	Lymph Node
GSM932930	PAX5	None	B Lymphocyte	Lymph Node
GSM932931	PAX5	None	B Lymphocyte	Lymph Node
GSM892958	ZFP42	None	Embryonic Stem Cell	Embryo
GSM928128	MEN1	3.2N	Embryonic Stem Cell	Embryo
GSM926624	STAT3	AtT-20	Corticotroph	Pituitary
GSM926625	STAT3	AtT-20	Corticotroph	Pituitary
GSM926626	NR3C1	AtT-20	Corticotroph	Pituitary
GSM926627	NR3C1	AtT-20	Corticotroph	Pituitary
GSM819083	MEIS1	P19.6	None	Embryo
GSM941680	TET1	P19.6	None	Embryo
GSM941681	TET1	P19.6	None	Embryo
GSM928450	KDM6A	None	Fibroblast	Embryo
GSM928454	KDM6A	None	Fibroblast	Embryo
GSM928464	KDM6A	V6.5	Embryonic Stem Cell	Embryo
GSM590121	SUZ12	TNGA	Embryonic Stem Cell	Embryo
GSM590122	SUZ12	TNGA	Embryonic Stem Cell	Embryo
GSM590130	EZH2	TNGA	Embryonic Stem Cell	Embryo
GSM590131	EZH2	TNGA	Embryonic Stem Cell	Embryo
GSM590132	EZH2	E14	Embryonic Stem Cell	Embryo
GSM590133	EZH2	E14	Embryonic Stem Cell	Embryo
GSM758173	POLR2A	TNGA	Embryonic Stem Cell	Embryo
GSM758174	POLR2A	TNGA	Embryonic Stem Cell	Embryo
GSM904757	STAT5A	None	T Lymphocyte	Spleen
GSM904758	STAT5B	None	T Lymphocyte	Spleen
GSM904760	STAT5A	None	T Lymphocyte	Spleen
GSM904761	STAT5B	None	T Lymphocyte	Spleen
GSM904763	STAT5A	None	T Lymphocyte	Spleen
GSM904764	STAT5B	None	T Lymphocyte	Spleen
GSM904766	STAT5A	None	T Lymphocyte	Spleen
GSM904767	STAT5B	None	T Lymphocyte	Spleen
GSM916551	TEAD4	TSC	Trophoblast Stem Cell	Embryo
GSM774291	SPI1	None	Erythroblast	Fetal Liver
GSM774292	SPI1	None	Erythroblast	Fetal Liver
GSM774293	SPI1	None	Erythroblast	Fetal Liver
GSM774294	SPI1	None	Thymocyte	None
GSM774295	GATA3	None	Erythroblast	Fetal Liver
GSM774296	GATA3	None	Erythroblast	Fetal Liver
GSM774297	GATA3	None	Thymocyte	None
GSM878195	NKX3-1	None	Epithelium	Prostate
GSM878196	NKX3-1	None	Epithelium	Prostate
GSM878197	NKX3-1	None	Epithelium	Prostate
GSM878198	NKX3-1	None	Epithelium	Prostate
GSM878199	NKX3-1	None	Epithelium	Prostate
GSM801527	KDM4D	None	Dendritic Cell	None
GSM801528	KDM4D	None	Dendritic Cell	None
GSM801529	KDM4A	None	Dendritic Cell	None
GSM615619	PAX7	None	Myoblast	Skeletal Muscle
GSM615620	PAX3	None	Myoblast	Skeletal Muscle
GSM894053	ESR1	None	None	Uterus
GSM894054	ESR1	None	None	Uterus
GSM894055	POLR2A	None	None	Uterus
GSM894056	POLR2A	None	None	Uterus
GSM877317	EBF1	None	B Lymphocyte	Spleen
GSM611276	MYF5	None	Myoblast	Skeletal Muscle
GSM611277	MYOD1	None	Myoblast	Skeletal Muscle
GSM611278	MYOD1	None	Myoblast	Skeletal Muscle
GSM611279	MYOD1	None	Myoblast	Muscle
GSM611280	MYOD1	None	Fibroblast	Embryo
GSM937911	TCF7L1	None	Myoblast	Skeletal Muscle
GSM937912	HDAC1	None	Myoblast	Skeletal Muscle
GSM937913	HDAC2	None	Myoblast	Skeletal Muscle
GSM786030	EZH2	E14	Embryonic Stem Cell	Embryo
GSM786031	EZH2	None	None	Brain
GSM872893	GATA1	G1ME	Megakaryocyte	Bone Marrow
GSM872894	ZFPM1	G1ME	Megakaryocyte	Bone Marrow
GSM841708	CTCF	None	Embryonic Stem Cell	Embryo
GSM841709	CTCFL	None	Embryonic Stem Cell	Embryo
GSM841710	CTCFL	None	Embryonic Stem Cell	Embryo
GSM869782	DMC1	None	None	Testis
GSM869788	DMC1	None	None	Testis
GSM902929	TRIM28	None	B Lymphocyte	Spleen
GSM902930	TRIM28	None	B Lymphocyte	Spleen
GSM958501	H2AZ	V6.5	Embryonic Stem Cell	Embryo
GSM958503	TBP	V6.5	Embryonic Stem Cell	Embryo
GSM958504	POLR2A	V6.5	Embryonic Stem Cell	Embryo
GSM958505	H2AZ	None	Neural Progenitor Cell	Embryo
GSM958506	H2AZ	None	Neural Progenitor Cell	Embryo
GSM722692	CTCF	None	Epithelium	Heart
GSM722695	EP300	None	Epithelium	Heart
GSM722696	POLR2A	None	Epithelium	Heart
GSM722698	CTCF	None	Epithelium	Kidney
GSM722701	EP300	None	Epithelium	Kidney
GSM722702	POLR2A	None	Epithelium	Kidney
GSM722759	CTCF	None	Epithelium	Liver
GSM722762	EP300	None	Epithelium	Liver
GSM722763	POLR2A	None	Epithelium	Liver
GSM722859	CTCF	None	Epithelium	Lung
GSM722862	EP300	None	Epithelium	Lung
GSM722863	POLR2A	None	Epithelium	Lung
GSM722990	CTCF	None	None	Spleen
GSM722993	POLR2A	None	None	Spleen
GSM723004	CTCF	None	Fibroblast	Embryo
GSM665925	NCOR2	None	Macrophage	Bone Marrow
GSM665926	NCOR1	None	Macrophage	Bone Marrow
GSM665927	BCL6	None	Macrophage	Bone Marrow
GSM665928	BCL6	None	Macrophage	Bone Marrow
GSM881048	AHR	None	Dendritic Cell	Bone Marrow
GSM881049	AHR	None	Dendritic Cell	Bone Marrow
GSM881050	AHR	None	Dendritic Cell	Bone Marrow
GSM881051	AHR	None	Dendritic Cell	Bone Marrow
GSM881052	CTCF	None	Dendritic Cell	Bone Marrow
GSM881053	CTCF	None	Dendritic Cell	Bone Marrow
GSM881054	CTCF	None	Dendritic Cell	Bone Marrow
GSM722631	CTCF	None	Cortex	None
GSM722636	CTCF	None	None	Bone Marrow
GSM722639	POLR2A	None	None	Bone Marrow
GSM722663	CTCF	None	None	Cerebellum
GSM722666	POLR2A	None	None	Cerebellum
GSM838663	BMI1	None	Neural Progenitor Cell	None
GSM838665	BMI1	None	Astrocyte	None
GSM838664	BMI1	None	Glioma Initiating Cell	None
GSM838662	BMI1	None	Neural Progenitor Cell	None
GSM1036128	SMC1A	None	Epithelium	Limb Bud
GSM1036125	CTCF	None	Epithelium	Limb Bud
GSM1036133	SMC1A	None	Embryonic Cortex	Embryo
GSM1036113	CTCF	None	Epithelium	Limb Bud
GSM1036122	CTCF	None	Epithelium	Limb Bud
GSM1036119	SMC1A	None	Embryonic Cortex	Embryo
GSM1036127	SMC1A	None	Epithelium	Limb Bud
GSM1036124	CTCF	None	Epithelium	Limb Bud
GSM1036126	CTCF	None	Epithelium	Limb Bud
GSM1036123	CTCF	None	Epithelium	Limb Bud
GSM671099	REST	None	Neural Progenitor Cell	None
GSM671093	REST	None	Embryonic Stem Cell	Embryo
GSM671098	REST	None	Neural Progenitor Cell	None
GSM671095	REST	None	Embryonic Stem Cell	Embryo
GSM671094	REST	None	Embryonic Stem Cell	Embryo
GSM1094255	CEBPB	None	Fibroblast	None
GSM1094256	ATF4	None	Fibroblast	None
GSM1094254	CEBPB	None	Fibroblast	None
GSM936200	IKZF1	B3	B Lymphocyte	Blood
GSM936202	IKZF1	B3	B Lymphocyte	Blood
GSM936201	IKZF1	B3	B Lymphocyte	Blood
GSM1210225	IRF4	None	T Lymphocyte	Spleen And Lymph Node
GSM766455	SMC1A	V6.5	Embryonic Stem Cell	Embryo
GSM766451	TMPRSS4	V6.5	Embryonic Stem Cell	Embryo
GSM766450	TMPRSS4	V6.5	Embryonic Stem Cell	Embryo
GSM766452	TMPRSS4	V6.5	Embryonic Stem Cell	Embryo
GSM766454	SMC1A	V6.5	Embryonic Stem Cell	Embryo
GSM766453	TMPRSS4	V6.5	Embryonic Stem Cell	Embryo
GSM1064511	BRCA1	None	B Lymphocyte	Spleen
GSM1064505	RPA	None	B Lymphocyte	Spleen
GSM1064507	SMC5	None	B Lymphocyte	Spleen
GSM1064515	BRDU	None	B Lymphocyte	Spleen
GSM1064509	RPA	None	B Lymphocyte	Spleen
GSM1064498	H2AFX	None	B Lymphocyte	Spleen
GSM1064508	RPA	None	B Lymphocyte	Spleen
GSM1064512	SMC5	None	B Lymphocyte	Spleen
GSM1064501	BRCA1	None	B Lymphocyte	Spleen
GSM1064943	POLR2A	None	Cortical Neuron	None
GSM1064513	SMC5	None	B Lymphocyte	Spleen
GSM1064499	RPA	None	B Lymphocyte	Spleen
GSM1064510	BRCA1	None	B Lymphocyte	Spleen
GSM1064497	H2AFX	None	B Lymphocyte	Spleen
GSM1064500	RPA	None	B Lymphocyte	Spleen
GSM1064944	POLR2A	None	Cortical Neuron	None
GSM1064502	BRCA1	None	B Lymphocyte	Spleen
GSM1064506	BRCA1	None	B Lymphocyte	Spleen
GSM1064514	BRDU	None	B Lymphocyte	Spleen
GSM1064503	SMC5	None	B Lymphocyte	Spleen
GSM1064504	SMC5	None	B Lymphocyte	Spleen
GSM884978	FOXO3	None	Macrophage	Bone Marrow
GSM968709	CDX2	Ainv15	Neural Progenitor Cell	Embryo
GSM968717	POLR2A	HBG3	Embryonic Stem Cell	Embryo
GSM968710	CDX2	Ainv15	Neural Progenitor Cell	Embryo
GSM1030541	POLR2A	10T1/2	Fibroblast	Embryo
GSM1030545	TAF7L	10T1/2	Fibroblast	Embryo
GSM1030543	PPARG	10T1/2	Fibroblast	Embryo
GSM1030547	TBP	10T1/2	Fibroblast	Embryo
GSM1030548	TBP	10T1/2	Fibroblast	Embryo
GSM1030544	PPARG	10T1/2	Fibroblast	Embryo
GSM1030546	TAF7L	10T1/2	Fibroblast	Embryo
GSM1030542	POLR2A	10T1/2	Fibroblast	Embryo
GSM1024737	STAT5A	None	T Lymphocyte	Blood
GSM1106079	SRSF1	None	Embryonic Fibroblast	Embryo
GSM1106089	POLR2A	None	Embryonic Fibroblast	Embryo
GSM1106085	POLR2A	None	Embryonic Fibroblast	Embryo
GSM1106081	SRSF2	None	Embryonic Fibroblast	Embryo
GSM1106086	POLR2A	None	Embryonic Fibroblast	Embryo
GSM1106087	POLR2A	None	Embryonic Fibroblast	Embryo
GSM1106078	SRSF1	None	Embryonic Fibroblast	Embryo
GSM1106074	SRSF1	None	Embryonic Fibroblast	Embryo
GSM1106082	POLR2A	None	Embryonic Fibroblast	Embryo
GSM1106088	POLR2A	None	Embryonic Fibroblast	Embryo
GSM1106080	SRSF2	None	Embryonic Fibroblast	Embryo
GSM1106075	SRSF2	None	Embryonic Fibroblast	Embryo
GSM1106083	POLR2A	None	Embryonic Fibroblast	Embryo
GSM1106102	HEXIM1	None	Embryonic Fibroblast	Embryo
GSM1106090	POLR2A	None	Embryonic Fibroblast	Embryo
GSM1106101	CDK9	None	Embryonic Fibroblast	Embryo
GSM1106084	POLR2A	None	Embryonic Fibroblast	Embryo
GSM1133497	SPI1	None	B Lymphocyte	None
GSM1133700	POLR2A	None	Epithelium	Heart
GSM1133495	IRF4	None	B Lymphocyte	None
GSM1133697	BRD4	None	Epithelium	Heart
GSM1133491	IRF4	None	B Lymphocyte	None
GSM1133498	SPI1	None	B Lymphocyte	None
GSM1133698	POLR2A	None	Epithelium	Heart
GSM1133496	IRF4	None	B Lymphocyte	None
GSM1133699	POLR2A	None	Epithelium	Heart
GSM1133644	TCF7	None	None	Thymus
GSM1133493	IRF4	None	B Lymphocyte	None
GSM1133492	IRF4	None	B Lymphocyte	None
GSM1133494	IRF4	None	B Lymphocyte	None
GSM1133500	SPI1	None	B Lymphocyte	None
GSM957084	OGT	E14	Embryonic Stem Cell	Embryo
GSM950325	IRF8	TOT2	Myeloid Progenitor Cell	None
GSM950392	JUN	C2C12	Myoblast	Muscle
GSM950393	JUN	C2C12	Myoblast	Muscle
GSM892256	ZNF335	None	None	Telencephalon
GSM892257	ZNF335	None	None	Telencephalon
GSM892276	POU5F1	ZhBTc4	Embryonic Stem Cell	Embryo
GSM700784	KDM5A	None	Embryonic Stem Cell	Embryo
GSM700786	KDM5A	None	Embryonic Stem Cell	Embryo
GSM700785	KDM5A	None	Embryonic Stem Cell	Embryo
GSM873427	ATF4	None	Embryonic Fibroblast	Embryo
GSM873424	DDIT3	None	Embryonic Fibroblast	Embryo
GSM873425	DDIT3	None	Embryonic Fibroblast	Embryo
GSM873426	ATF4	None	Embryonic Fibroblast	Embryo
GSM898200	CBX7	None	Hematopoietic Stem Cell	Bone Marrow
GSM898201	CBX8	None	Hematopoietic Stem Cell	Bone Marrow
GSM994526	EP300	None	T Lymphocyte	Blood
GSM994532	EP300	None	T Lymphocyte	Blood
GSM994530	EP300	None	T Lymphocyte	Blood
GSM994520	EP300	None	T Lymphocyte	Blood
GSM994525	EP300	None	T Lymphocyte	Blood
GSM994529	EP300	None	T Lymphocyte	Blood
GSM994528	STAT1	None	T Lymphocyte	Blood
GSM994511	EP300	None	T Lymphocyte	Blood
GSM994508	EP300	None	T Lymphocyte	Blood
GSM994531	EP300	None	T Lymphocyte	Blood
GSM994510	EP300	None	T Lymphocyte	Blood
GSM994527	EP300	None	T Lymphocyte	Blood
GSM994523	EP300	None	T Lymphocyte	Blood
GSM994524	EP300	None	T Lymphocyte	Blood
GSM994516	EP300	None	T Lymphocyte	Blood
GSM994534	EP300	None	T Lymphocyte	Blood
GSM994509	EP300	None	T Lymphocyte	Blood
GSM994517	EP300	None	T Lymphocyte	Blood
GSM994522	EP300	None	T Lymphocyte	Blood
GSM994521	EP300	None	T Lymphocyte	Blood
GSM994533	EP300	None	T Lymphocyte	Blood
GSM1175357	PPARG	3T3-L1	Preadipocyte	Adipose
GSM1175358	SPI1	3T3-L1	Preadipocyte	Adipose
GSM1175356	PPARG	3T3-L1	Preadipocyte	Adipose
GSM1175114	FOXO3	None	Neural Progenitor Cell	None
GSM1175113	ASCL1	None	Neural Progenitor Cell	None
GSM897222	GATA1	G1E-ER4	Erythroid Cell	None
GSM897224	GATA1	G1E-ER4	Erythroid Cell	None
GSM1167210	LHX2	None	None	Mouse Back Skin
GSM1167214	LHX2	None	None	Mouse Back Skin
GSM1167212	LHX2	None	None	Mouse Back Skin
GSM1163129	POLR2A	None	Cardiomyocyte	None
GSM1163123	POLR2A	None	Embryonic Stem Cell	Embryo
GSM1163125	POLR2A	None	Mesodermal Cell	None
GSM1163126	POLR2A	None	Cardiac Precursors	None
GSM1163127	POLR2A	None	Cardiac Precursors	None
GSM1163124	POLR2A	None	Mesodermal Cell	None
GSM1163128	POLR2A	None	Cardiomyocyte	None
GSM1051275	TAL1	None	None	Bone Marrow
GSM1051276	GATA1	None	None	Bone Marrow
GSM1051274	LDB1	None	None	Bone Marrow
GSM773994	TCF7	EML	Haematopoietic Progenitor Cell	Bone Marrow
GSM773996	RUNX1	EML	Haematopoietic Progenitor Cell	Bone Marrow
GSM773995	RUNX1	EML	Haematopoietic Progenitor Cell	Bone Marrow
GSM757796	RXRA	F9	Embryonal carcinoma cell	Embryo
GSM1040409	RPA	None	B Lymphocyte	None
GSM1040421	RPA	None	B Lymphocyte	None
GSM1040405	H2AFX	None	B Lymphocyte	None
GSM1040411	RPA	None	B Lymphocyte	None
GSM1040417	RPA	None	B Lymphocyte	None
GSM1040439	RPA	None	B Lymphocyte	None
GSM1040420	RPA	None	B Lymphocyte	None
GSM1040403	RPA	None	B Lymphocyte	None
GSM1040429	RPA	None	B Lymphocyte	None
GSM1040404	H2AFX	None	B Lymphocyte	None
GSM1040396	RPA	None	B Lymphocyte	None
GSM1040438	RPA	None	Embryonic Fibroblast	None
GSM1040412	RPA	None	B Lymphocyte	None
GSM1040431	H2AFX	None	B Lymphocyte	None
GSM1040394	RPA	None	B Lymphocyte	None
GSM1040427	RPA	None	B Lymphocyte	None
GSM1040573	IKZF1	None	B Lymphocyte	Liver
GSM1040400	RPA	None	B Lymphocyte	None
GSM1040426	RPA	None	B Lymphocyte	None
GSM1040415	RPA	None	B Lymphocyte	None
GSM1040430	H2AFX	None	B Lymphocyte	None
GSM1040434	RPA	None	Thymocyte	None
GSM1040435	RPA	None	Thymocyte	None
GSM1040407	RPA	None	B Lymphocyte	None
GSM1040410	RAD51	None	B Lymphocyte	None
GSM1040440	RAD51	None	B Lymphocyte	None
GSM1040408	RPA	None	B Lymphocyte	None
GSM1040419	RPA	None	B Lymphocyte	None
GSM1040418	RPA	None	B Lymphocyte	None
GSM1040433	RPA	None	Thymocyte	None
GSM1040437	RPA	None	Thymocyte	None
GSM1040397	RPA	None	B Lymphocyte	None
GSM1040422	H2AFX	None	B Lymphocyte	None
GSM1040413	RPA	None	B Lymphocyte	None
GSM1040414	H2AFX	None	B Lymphocyte	None
GSM1040428	RPA	None	B Lymphocyte	None
GSM1040423	RPA	None	B Lymphocyte	None
GSM1040436	RPA	None	Thymocyte	None
GSM1040416	RAD51	None	B Lymphocyte	None
GSM1040406	RAD51	None	B Lymphocyte	None
GSM1040425	RPA	None	B Lymphocyte	None
GSM1040402	RPA	None	B Lymphocyte	None
GSM1040399	RPA	None	B Lymphocyte	None
GSM1040398	RPA	None	B Lymphocyte	None
GSM1040432	RPA	None	Thymocyte	None
GSM1040574	IKZF1	None	B Lymphocyte	Liver
GSM1040424	RPA	None	B Lymphocyte	None
GSM1040401	RPA	None	B Lymphocyte	None
GSM1040395	RPA	None	B Lymphocyte	None
GSM1005190	STAT5B	None	Epithelium	Mammary Gland
GSM1005493	FAIRE	None	Epithelium	None
GSM1005189	STAT5A	None	Epithelium	Mammary Gland
GSM1005191	POLR2A	None	Epithelium	Mammary Gland
GSM1005494	FAIRE	None	Epithelium	None
GSM1005196	POLR2A	None	Epithelium	Mammary Gland
GSM1005194	STAT5A	None	Epithelium	Mammary Gland
GSM1005195	STAT5B	None	Epithelium	Mammary Gland
GSM896915	STAG2	V6.5	Embryonic Stem Cell	Embryo
GSM896916	STAG1	V6.5	Embryonic Stem Cell	Embryo
GSM896923	SMARCA4	V6.5	Embryonic Stem Cell	Embryo
GSM1059860	POU5F1	KH2	Embryonic Stem Cell	Embryo
GSM1059855	SOX17	KH2	Embryonic Stem Cell	Embryo
GSM1059848	POU5F1	F9	Embryonal carcinoma cell	Embryo
GSM1059359	FOXA1	None	None	Lung
GSM1059355	NKX2-1	None	None	Lung
GSM1059849	SOX17	F9	Embryonal carcinoma cell	Embryo
GSM1059856	SOX17	KH2	Embryonic Stem Cell	Embryo
GSM1059850	SOX2	KH2	Embryonic Stem Cell	Embryo
GSM1059851	SOX2	KH2	Embryonic Stem Cell	Embryo
GSM1059847	POU5F1	F9	Embryonal carcinoma cell	Embryo
GSM1059354	NKX2-1	None	None	Lung
GSM1059857	SOX17	KH2	Embryonic Stem Cell	Embryo
GSM1059362	FOXA1	None	None	Lung
GSM1059863	POU5F1	KH2	Embryonic Stem Cell	Embryo
GSM1059861	POU5F1	KH2	Embryonic Stem Cell	Embryo
GSM1059859	POU5F1	KH2	Embryonic Stem Cell	Embryo
GSM1059858	POU5F1	KH2	Embryonic Stem Cell	Embryo
GSM1059853	SOX2	KH2	Embryonic Stem Cell	Embryo
GSM1059358	FOXA1	None	None	Lung
GSM1059864	POU5F1	KH2	Embryonic Stem Cell	Embryo
GSM1059852	SOX2	KH2	Embryonic Stem Cell	Embryo
GSM1059862	POU5F1	KH2	Embryonic Stem Cell	Embryo
GSM1059854	SOX17	KH2	Embryonic Stem Cell	Embryo
GSM1059363	FOXA1	None	None	Lung
GSM978768	IRF4	None	Th17	Spleen
GSM978756	STAT3	None	T Lymphocyte	Blood
GSM978758	BATF	None	T Lymphocyte	Blood
GSM978772	STAT3	None	Th17	Spleen
GSM978753	IRF8	None	T Lymphocyte	Blood
GSM978765	IRF4	None	T Lymphocyte	Blood
GSM978757	STAT3	None	T Lymphocyte	Blood
GSM978764	IRF4	None	T Lymphocyte	Blood
GSM978754	JUN	None	T Lymphocyte	Blood
GSM978769	JUNB	None	Th17	Spleen
GSM978761	BATF	None	T Lymphocyte	Blood
GSM978771	JUND	None	Th17	Spleen
GSM978748	IRF4	None	B Lymphocyte	Spleen
GSM978759	IRF4	None	T Lymphocyte	Blood
GSM978762	BATF	None	T Lymphocyte	Blood
GSM978747	IRF4	None	B Lymphocyte	Spleen
GSM978767	BATF	None	Th17	Spleen
GSM978770	JUN	None	Th17	Spleen
GSM978751	IRF4	None	T Lymphocyte	Blood
GSM978750	IRF4	None	T Lymphocyte	Blood
GSM978755	JUN	None	T Lymphocyte	Blood
GSM978763	BATF	None	T Lymphocyte	Blood
GSM978760	JUN	None	T Lymphocyte	Blood
GSM913294	RBPJ	C2C12	Myoblast	Muscle
GSM913299	NOTCH1	C2C12	Myoblast	Muscle
GSM913289	EP300	C2C12	Myoblast	Muscle
GSM913284	RBPJ	C2C12	Myoblast	Muscle
GSM913292	RBPJ	C2C12	Myoblast	Muscle
GSM913288	EP300	C2C12	Myoblast	Muscle
GSM913286	RBPJ	C2C12	Myoblast	Muscle
GSM913282	RBPJ	C2C12	Myoblast	Muscle
GSM913291	EP300	C2C12	Myoblast	Muscle
GSM913290	EP300	C2C12	Myoblast	Muscle
GSM913293	RBPJ	C2C12	Myoblast	Muscle
GSM913295	RBPJ	C2C12	Myoblast	Muscle
GSM913285	RBPJ	C2C12	Myoblast	Muscle
GSM913287	RBPJ	C2C12	Myoblast	Muscle
GSM913297	RBPJ	C2C12	Myoblast	Muscle
GSM913298	RBPJ	C2C12	Myoblast	Muscle
GSM913283	RBPJ	C2C12	Myoblast	Muscle
GSM937828	POLR2A	None	Cortex	None
GSM937827	KDM6B	None	Cortex	None
GSM1033104	FOXA2	None	None	Embryo
GSM1033095	GLI1	None	None	Embryo
GSM1033096	SOX2	None	None	Embryo
GSM1070477	PPARG	None	None	Epididymal White Adipose Tissue
GSM1070476	PPARG	None	None	Adipose
GSM1089894	EHF	None	None	Corneal Epithelium
GSM1089892	MBD3	None	Embryonic Stem Cell	Embryo
GSM897582	OGT	None	None	Bone Marrow
GSM897581	TET2	None	None	Bone Marrow
GSM782847	LHX3	Ainv15	Neural Progenitor Cell	Embryo
GSM782848	ISL1	Ainv15	Neural Progenitor Cell	Embryo
GSM930144	RNF2	None	Embryonic Stem Cell	Embryo
GSM930148	RNF2	None	Embryonic Stem Cell	Embryo
GSM930142	KDM2B	None	Embryonic Stem Cell	Embryo
GSM930150	RNF2	None	Embryonic Stem Cell	Embryo
GSM930149	RNF2	None	Embryonic Stem Cell	Embryo
GSM930143	RNF2	None	Embryonic Stem Cell	Embryo
GSM930151	KDM2B	None	Embryonic Stem Cell	Embryo
GSM930141	KDM2B	None	Embryonic Stem Cell	Embryo
GSM1055553	LDB1	None	Hemangioblast	Embryo
GSM1090107	GLI3	None	Epithelium	Embryo
GSM1090230	NANOG	None	Embryonic Stem Cell	Embryo
GSM1090231	NANOG	None	None	Embryo
GSM1090228	TBX3	None	Embryonic Stem Cell	Embryo
GSM1090229	TBX3	None	None	Embryo
GSM937543	POLR2A	V6.5	Embryonic Stem Cell	Embryo
GSM937542	STAG2	V6.5	Embryonic Stem Cell	Embryo
GSM937538	POLR2A	V6.5	Embryonic Stem Cell	Embryo
GSM937541	STAG1	V6.5	Embryonic Stem Cell	Embryo
GSM937539	POLR2A	V6.5	Embryonic Stem Cell	Embryo
GSM937540	BRD4	V6.5	Embryonic Stem Cell	Embryo
GSM1124792	HIST1H1D	None	Embryonic Stem Cell	Embryo
GSM1124793	HIST1H1D	None	Embryonic Stem Cell	Embryo
GSM1124783	HIST1H1D	None	Embryonic Stem Cell	Embryo
GSM1124002	ESR1	7438	Epithelium	Mammary Gland
GSM1124001	ESR1	7438	Epithelium	Mammary Gland
GSM1124785	HIST1H1D	None	Embryonic Stem Cell	Embryo
GSM1124788	MYC	None	Embryonic Stem Cell	Embryo
GSM1124794	H1F0	None	Embryonic Stem Cell	Embryo
GSM1124786	HIST1H1D	None	Embryonic Stem Cell	Embryo
GSM1124787	MYC	None	Embryonic Stem Cell	Embryo
GSM1124003	ESR1	7438	Epithelium	Mammary Gland
GSM1124000	ESR1	7438	Epithelium	Mammary Gland
GSM1124004	ESR1	7438	Epithelium	Mammary Gland
GSM1124005	ESR1	7438	Epithelium	Mammary Gland
GSM1124784	HIST1H1D	None	Embryonic Stem Cell	Embryo
GSM462190	POLR2A	None	None	Brain
GSM462191	CXXC1	None	None	Brain
GSM851313	POLR2A	None	None	Olfactory Bulb
GSM851322	CTCF	None	None	Testis
GSM851304	CTCF	None	Epithelium	Intestine
GSM851325	POLR2A	None	None	Testis
GSM851328	CTCF	None	None	Thymus
GSM851301	POLR2A	None	Epithelium	Embryonic Liver
GSM851307	POLR2A	None	Epithelium	Intestine
GSM851316	CTCF	None	Epithelium	Placenta
GSM851331	POLR2A	None	None	Thymus
GSM851310	CTCF	None	None	Olfactory Bulb
GSM851319	POLR2A	None	Epithelium	Placenta
GSM1062364	JUND	None	Striatal Cell	None
GSM1062365	JUND	None	Striatal Cell	None
GSM1062229	ESR1	None	Epithelium	Mammary Gland
GSM1062362	FOSL2	None	Striatal Cell	None
GSM1062366	SOX2	None	Striatal Cell	None
GSM1062363	FOSL2	None	Striatal Cell	None
GSM671100	REST	None	Neural Progenitor Cell	None
GSM993787	FOXA2	None	Endoderm Cell	None
GSM1012189	PAX6	None	Neural Progenitor-like Cell	None
GSM1012190	ETV6	None	Neural Progenitor-like Cell	None
GSM1012188	CHRM2	None	Neural Progenitor-like Cell	None
GSM915163	SPI1	C2C12	Myoblast	Muscle
GSM915177	TCF7L1	C2C12	Myoblast	Muscle
GSM915182	FOSL2	C2C12	Myoblast	Muscle
GSM915174	MXI1	C2C12	Myoblast	Muscle
GSM915185	MYOD1	C2C12	Myoblast	Muscle
GSM915187	E2F4	C2C12	Myoblast	Muscle
GSM915159	SPI1	C2C12	Myoblast	Muscle
GSM915186	MYOD1	C2C12	Myoblast	Muscle
GSM915167	POLR2A	C2C12	Myoblast	Muscle
GSM915164	SPI1	C2C12	Myoblast	Muscle
GSM915165	MYOD1	C2C12	Myoblast	Muscle
GSM915183	MYOD1	C2C12	Myoblast	Muscle
GSM915161	MYC	C2C12	Myoblast	Muscle
GSM915166	SPI1	C2C12	Myoblast	Muscle
GSM915180	CEBPB	C2C12	Myoblast	Muscle
GSM915176	POLR2A	C2C12	Myoblast	Muscle
GSM915168	SRF	C2C12	Myoblast	Muscle
GSM915162	MYC	C2C12	Myoblast	Muscle
GSM915188	CTCF	C2C12	Myoblast	Muscle
GSM915173	MXI1	C2C12	Myoblast	Muscle
GSM915179	CEBPB	C2C12	Myoblast	Muscle
GSM1023124	TET2	None	Embryonic Stem Cell	Embryo
GSM1023125	OGT	None	Embryonic Stem Cell	Embryo
GSM1023420	CTCF	None	Pre-B Lymphocyte	None
GSM1023418	CTCF	None	T Lymphocyte	Blood
GSM1023416	CTCF	None	T Lymphocyte	Blood
GSM1209644	TP53	None	Epithelium	Kidney
GSM1050298	SOX2	None	Embryonic Stem Cell	Embryo
GSM1050295	SOX2	None	Embryonic Stem Cell	Embryo
GSM1050297	POU3F2	None	Embryonic Stem Cell	Embryo
GSM1050294	POU3F2	None	Embryonic Stem Cell	Embryo
GSM1050300	POU3F2	None	Embryonic Stem Cell	Embryo
GSM1050291	SOX2	None	Embryonic Stem Cell	Embryo
GSM1050287	POU3F2	None	Neural Progenitor Cell	None
GSM1050303	POU3F2	None	Embryonic Stem Cell	Embryo
GSM1050289	SOX2	None	Neural Progenitor Cell	None
GSM1050218	RNF2	None	Embryonic Fibroblast	None
GSM1050301	SOX2	None	Embryonic Stem Cell	Embryo
GSM1050286	POU3F2	None	Neural Progenitor Cell	Embryo
GSM1050304	SOX2	None	Embryonic Stem Cell	Embryo
GSM1050288	SOX2	None	Neural Progenitor Cell	Embryo
GSM1050219	RNF2	None	Embryonic Fibroblast	None
GSM1032199	TRIM28	None	Embryonic Stem Cell	Embryo
GSM1032198	TRIM28	None	Embryonic Stem Cell	Embryo
GSM940399	THRA	C17.2	Neural Progenitor Cell	None
GSM1087776	CLOCK	None	None	Liver
GSM1087773	USF1	None	None	Liver
GSM1087771	USF1	None	None	Liver
GSM1087780	ARNTL	None	None	Liver
GSM1087774	USF1	None	None	Liver
GSM1087779	ARNTL	None	None	Liver
GSM1087283	POLR2A	None	None	Testis
GSM1087775	CLOCK	None	None	Liver
GSM1087781	ARNTL	None	None	Liver
GSM1087778	ARNTL	None	None	Liver
GSM1087772	USF1	None	None	Liver
GSM1087777	CLOCK	None	None	Liver
GSM1087281	MYBL1	None	None	Testis
GSM1003599	RNF2	E14	Embryonic Stem Cell	Embryo
GSM1003593	KDM2A	V6.5	Embryonic Stem Cell	Embryo
GSM1003594	KDM2B	V6.5	Embryonic Stem Cell	Embryo
GSM1003597	KDM2B	E14	Embryonic Stem Cell	Embryo
GSM1003600	KDM2B	E14	Embryonic Stem Cell	Embryo
GSM1003596	RNF2	E14	Embryonic Stem Cell	Embryo
GSM945742	TRIM28	None	Pro-T Lymphocyte	None
GSM945741	TRIM28	None	Pro-T Lymphocyte	None
GSM1111749	CEBPB	None	None	Liver
GSM1111740	CREB1	None	None	Liver
GSM1111739	CREB1	None	None	Liver
GSM1111743	CREB1	None	None	Liver
GSM1111741	CREB1	None	None	Liver
GSM1111742	CREB1	None	None	Liver
GSM1111746	CREB1	None	None	Liver
GSM1111744	CREB1	None	None	Liver
GSM1111747	CREB1	None	None	Liver
GSM1111745	CREB1	None	None	Liver
GSM1111738	CREB1	None	None	Liver
GSM1111748	NR3C1	None	None	Liver
GSM1197185	MYOD1	C2C12	Myoblast	Muscle
GSM1197186	MYOG	C2C12	Myoblast	Muscle
GSM1197184	MYOD1	C2C12	Myoblast	Muscle
GSM874955	POLR2B	None	Epithelium	Liver
GSM874950	POLR2B	None	Epithelium	Liver
GSM874951	POLR2B	None	Epithelium	Liver
GSM874954	POLR2B	None	Epithelium	Liver
GSM874956	POLR2B	None	Epithelium	Liver
GSM874952	POLR2B	None	Epithelium	Liver
GSM874953	POLR2B	None	Epithelium	Liver
GSM1126947	TP53	None	Embryonic Fibroblast	Embryo
GSM1126961	EGR2	None	T Lymphocyte	Blood
GSM1126960	EGR2	None	T Lymphocyte	Blood
GSM1126945	TP53	None	Embryonic Fibroblast	Embryo
GSM1184308	POLR2A	None	Epithelium	Heart
GSM1184316	RAD21	None	Thymocyte	Blood
GSM1184307	POLR2A	None	Epithelium	Heart
GSM1184314	MED1	None	Thymocyte	Blood
GSM1184306	POLR2A	None	Epithelium	Heart
GSM1184315	NIPBL	None	Thymocyte	Blood
GSM1044695	HDAC3	None	Epithelium	Liver
GSM1044697	HDAC3	None	Epithelium	Liver
GSM915092	NCOA3	E14	Embryonic Stem Cell	Embryo
GSM972991	MECP2	None	Embryonic Stem Cell	Embryo
GSM972985	MBD1	None	Embryonic Stem Cell	Embryo
GSM972990	MECP2	None	Embryonic Stem Cell	Embryo
GSM972980	MBD4	None	Neural Progenitor Cell	Embryo
GSM972983	MBD1	None	Embryonic Stem Cell	Embryo
GSM972992	MBD1	None	Embryonic Stem Cell	Embryo
GSM972986	MBD1	None	Embryonic Stem Cell	Embryo
GSM972968	PBX1	None	None	Embryo Trunk
GSM972972	MBD1	None	Embryonic Stem Cell	Embryo
GSM972984	MBD1	None	Embryonic Stem Cell	Embryo
GSM972993	MBD1	None	Embryonic Stem Cell	Embryo
GSM972976	MECP2	None	Embryonic Stem Cell	Embryo
GSM972987	MBD2	None	Embryonic Stem Cell	Embryo
GSM972978	MBD2	None	Neural Progenitor Cell	Embryo
GSM972977	MBD1	None	Neural Progenitor Cell	Embryo
GSM972979	MBD3	None	Neural Progenitor Cell	Embryo
GSM972982	MBD1	None	Embryonic Stem Cell	Embryo
GSM972966	MEIS1	None	None	Embryo Trunk
GSM972974	MBD3	None	Embryonic Stem Cell	Embryo
GSM972988	MBD4	None	Embryonic Stem Cell	Embryo
GSM972975	MBD4	None	Embryonic Stem Cell	Embryo
GSM972994	MBD2	None	Embryonic Stem Cell	Embryo
GSM972981	MECP2	None	Neuron	Embryo
GSM972995	MECP2	None	Embryonic Stem Cell	Embryo
GSM972989	MECP2	None	Embryonic Stem Cell	Embryo
GSM972973	MBD2	None	Embryonic Stem Cell	Embryo
GSM972967	PKNOX1, PKNOX2	None	None	Embryo Trunk
GSM797453	TNNI2	None	Osteoblast	None
GSM797452	TNNI2	None	Osteoblast	None
GSM1015784	H2AZ	TSC	Trophoblast Stem Cell	Embryo
GSM1015793	CTCF	TSC	Trophoblast Stem Cell	Embryo
GSM1015792	CTCF	TSC	Trophoblast Stem Cell	Embryo
GSM1015785	H2AZ	TSC	Trophoblast Stem Cell	Embryo
GSM1015512	GATA4	None	Mesodermal Progenitor Cell	Embryo
GSM1015514	GATA4	None	Embryonic Stem Cell	Embryo
GSM1015513	GATA4	None	Mesodermal Progenitor Cell	Embryo
GSM1015794	CTCF	TSC	Trophoblast Stem Cell	Embryo
GSM1015515	GATA4	None	Embryonic Stem Cell	Embryo
GSM1138337	RXRA	None	None	Liver
GSM967657	TBP	TSC	Trophoblast Stem Cell	Embryo
GSM967658	CTCF	TSC	Trophoblast Stem Cell	Embryo
GSM967656	SP1	TSC	Trophoblast Stem Cell	Embryo
GSM967644	POLR2A	TSC	Trophoblast Stem Cell	Embryo
GSM1104371	KDM1A	None	Spermatid	None
GSM1104370	SFMBT1	None	Spermatid	None
GSM1104368	POLR2A	None	Pachynema Cell	None
GSM1104372	POLR2A	None	Spermatid	None
GSM1104366	SFMBT1	None	Pachynema Cell	None
GSM1104367	KDM1A	None	Pachynema Cell	None
GSM904671	CLK1	None	None	Liver
GSM904672	ARNTL	None	None	Liver
GSM722634	POLR2A	None	Cortex	None
GSM980404	POLR2A	None	None	Liver
GSM980405	POLR2A	None	None	Liver
GSM851495	GRIP1	None	Macrophage	Bone Marrow
GSM851496	GRIP1	None	Macrophage	Bone Marrow
GSM917530	KMT2C	None	Embryonic Fibroblast	Embryo
GSM917518	KMT2C	None	Epithelium	Liver
GSM917520	KMT2C	None	Epithelium	Liver
GSM917523	KMT2C	None	Embryonic Fibroblast	Embryo
GSM917532	POLR2A	None	Embryonic Fibroblast	Embryo
GSM917524	KMT2C	None	Embryonic Fibroblast	Embryo
GSM917519	KMT2C	None	Epithelium	Liver
GSM917525	POLR2A	None	Embryonic Fibroblast	Embryo
GSM917531	POLR2A	None	Embryonic Fibroblast	Embryo
GSM917526	POLR2A	None	Embryonic Fibroblast	Embryo
GSM917517	KMT2C	None	Epithelium	Liver
GSM917529	KMT2C	None	Embryonic Fibroblast	Embryo
GSM1035388	EOMES	TSC	Trophoblast Stem Cell	Embryo
GSM1035390	ELF5	TSC	Trophoblast Stem Cell	Embryo
GSM851118	CDX2	None	Epithelium	Small Intestine
GSM851121	HNF4A	None	Epithelium	Small Intestine
GSM851117	CDX2	None	Epithelium	Small Intestine
GSM851119	CDX2	None	Epithelium	Small Intestine
GSM851120	HNF4A	None	Epithelium	Small Intestine
GSM994238	KDM1A	None	Granulocytic Progenitor Cell	Bone Marrow
GSM989017	CEBPB	None	Endothelial Cell	None
GSM989023	FLI1	None	Hematopoietic Cell	None
GSM989019	TAL1	None	Endothelial Cell	None
GSM989024	TAL1	None	Hematopoietic Cell	None
GSM989014	RUNX1	None	Endothelial Cell	None
GSM989013	RUNX1	None	Endothelial Cell	None
GSM989022	POLR2A	None	Endothelial Cell	None
GSM989018	TAL1	None	Endothelial Cell	None
GSM989033	FOXP3	None	T Lymphocyte	Blood
GSM989016	FLI1	None	Endothelial Cell	None
GSM989015	FLI1	None	Endothelial Cell	None
GSM989035	POLR2A	None	T Lymphocyte	Blood
GSM989034	FOXP3	None	T Lymphocyte	Blood
GSM1213057	RARA	None	None	Liver
GSM1139139	CDK9	C88 MEL	Erythroid Progenitor Cell	Blood
GSM1139140	POLR2A	C88 MEL	Erythroid Progenitor Cell	Blood
GSM1079819	DICER1	None	Mesenchymal Stem Cell	None
GSM1079817	NR6A1	None	Mesenchymal Stem Cell	None
GSM1079206	KDM6A	C2C12	Myoblast	Muscle
GSM1079818	NR6A1	None	Mesenchymal Stem Cell	None
GSM1079820	DICER1	None	Mesenchymal Stem Cell	None
GSM1079205	SUPT6H	C2C12	Myoblast	Muscle
GSM1079204	SUPT6H	C2C12	Myoblast	Muscle
GSM1079207	KDM6A	C2C12	Myoblast	Muscle
GSM1079208	KDM6A	C2C12	Myoblast	Muscle
GSM1180118	H2AZ	None	Plasma Cell	None
GSM1180113	H2AZ	None	B Lymphocyte	None
GSM1180108	POLR2A	None	Plasma Cell	None
GSM1180098	H2AZ	None	B Lymphocyte	None
GSM1180105	H2AZ	None	Plasma Cell	None
GSM851280	CTCF	None	None	Embryonic Brain
GSM851283	POLR2A	None	None	Embryonic Brain
GSM851295	POLR2A	None	Epithelium	Embryonic Limb
GSM851298	CTCF	None	Epithelium	Embryonic Liver
GSM851292	CTCF	None	Epithelium	Embryonic Limb
GSM851289	POLR2A	None	Epithelium	Embryonic Heart
GSM851286	CTCF	None	Epithelium	Embryonic Heart
GSM878559	SUZ12	None	Neural Progenitor Cell	None
GSM878558	SUZ12	None	Neural Progenitor Cell	None
GSM878557	SUZ12	None	Neural Progenitor Cell	None
GSM878556	SUZ12	None	Neural Progenitor Cell	None
GSM1169017	RNF2	None	Embryonic Stem Cell	Embryo
GSM1169007	JARID2	None	Embryonic Stem Cell	Embryo
GSM1169010	REST	None	Embryonic Stem Cell	Embryo
GSM1169014	RNF2	None	Embryonic Stem Cell	Embryo
GSM1169006	JARID2	None	Embryonic Stem Cell	Embryo
GSM1169013	REST	None	Embryonic Stem Cell	Embryo
GSM1169018	SUZ12	None	Embryonic Stem Cell	Embryo
GSM1169019	SUZ12	None	Embryonic Stem Cell	Embryo
GSM1077425	TRIM28	None	Erythroblast	Bone Marrow
GSM1077272	MBD4	None	Embryonic Stem Cell	Embryo
GSM1077271	MBD2	None	Embryonic Stem Cell	Embryo
GSM1077270	MECP2	None	Embryonic Stem Cell	Embryo
GSM1077269	MBD2	None	Embryonic Stem Cell	Embryo
GSM1225098	POLR2A	None	Epithelium	Heart
GSM1225097	POLR2A	None	Epithelium	Heart
GSM1225096	POLR2A	None	Epithelium	Heart
GSM878678	CUX2	None	Epithelium	Liver
GSM878679	CUX2	None	Epithelium	Liver
GSM940933	SPI1	None	Macrophage	Bone Marrow
GSM940925	SPI1	None	Macrophage	Bone Marrow
GSM940927	SPI1	None	Macrophage	Bone Marrow
GSM940932	SPI1	None	Macrophage	Bone Marrow
GSM940929	SPI1	None	Macrophage	Bone Marrow
GSM940934	SPI1	None	Macrophage	Bone Marrow
GSM940924	SPI1	None	Macrophage	Bone Marrow
GSM940926	SPI1	None	Macrophage	Bone Marrow
GSM940928	SPI1	None	Macrophage	Bone Marrow
GSM940930	SPI1	None	Macrophage	Bone Marrow
GSM940931	SPI1	None	Macrophage	Bone Marrow
GSM1156666	CTCF	None	Pre-B Lymphocyte	None
GSM1156665	CTCF	None	Pre-B Lymphocyte	None
GSM1156667	RAD21	None	Pre-B Lymphocyte	None
GSM1156660	POLR2A	None	Pre-B Lymphocyte	None
GSM1131775	FOXO1	None	T Lymphocyte	Blood
GSM1131317	NR2F2	None	None	Atria
GSM832711	IKZF1	None	None	Thymus
GSM832714	IKZF1	None	None	Thymus
GSM832712	IKZF1	None	None	Thymus
GSM832713	IKZF1	None	None	Thymus
GSM671414	STAT3	None	Dendritic Cell	Spleen
GSM671415	STAT3	None	Dendritic Cell	Spleen
GSM671417	STAT5B	None	Dendritic Cell	Spleen
GSM671416	STAT3	None	Dendritic Cell	Spleen
GSM671418	STAT5B	None	Dendritic Cell	Spleen
GSM671419	STAT5B	None	Dendritic Cell	Spleen
GSM1110842	TOP2A	None	Embryonic Stem Cell	Embryo
GSM1110843	TOP2A	None	Embryonic Stem Cell	Embryo
GSM757803	RARG	F9	Embryonal carcinoma cell	Embryo
GSM1123988	ESR1	7438	Epithelium	Mammary Gland
GSM1123982	ESR1	7438	Epithelium	Mammary Gland
GSM1123971	NR3C1	7438	Epithelium	Mammary Gland
GSM1123989	ESR1	7438	Epithelium	Mammary Gland
GSM1123972	NR3C1	7438	Epithelium	Mammary Gland
GSM1123977	ESR1	7438	Epithelium	Mammary Gland
GSM1123993	NR3C1	7438	Epithelium	Mammary Gland
GSM1123970	NR3C1	7438	Epithelium	Mammary Gland
GSM1123979	ESR1	7438	Epithelium	Mammary Gland
GSM1123990	NR3C1	7438	Epithelium	Mammary Gland
GSM1123980	ESR1	7438	Epithelium	Mammary Gland
GSM1123973	NR3C1	7438	Epithelium	Mammary Gland
GSM1123983	ESR1	7438	Epithelium	Mammary Gland
GSM1123974	NR3C1	7438	Epithelium	Mammary Gland
GSM1123994	NR3C1	7438	Epithelium	Mammary Gland
GSM1123997	NR3C1	7438	Epithelium	Mammary Gland
GSM1123991	NR3C1	7438	Epithelium	Mammary Gland
GSM1123998	ESR1	7438	Epithelium	Mammary Gland
GSM1123996	NR3C1	7438	Epithelium	Mammary Gland
GSM1123981	ESR1	7438	Epithelium	Mammary Gland
GSM1123976	ESR1	7438	Epithelium	Mammary Gland
GSM1123987	ESR1	7438	Epithelium	Mammary Gland
GSM1123975	NR3C1	7438	Epithelium	Mammary Gland
GSM1123995	NR3C1	7438	Epithelium	Mammary Gland
GSM1123999	ESR1	7438	Epithelium	Mammary Gland
GSM1123968	NR3C1	7438	Epithelium	Mammary Gland
GSM1123992	NR3C1	7438	Epithelium	Mammary Gland
GSM1123978	ESR1	7438	Epithelium	Mammary Gland
GSM1123986	ESR1	7438	Epithelium	Mammary Gland
GSM1123969	NR3C1	7438	Epithelium	Mammary Gland
GSM959053	ZNF143	NIH-3T3	Fibroblast	Embryo
GSM959054	ZNF143	J1	Embryonic Stem Cell	Embryo
GSM959055	ZNF143	None	Embryonic Fibroblast	Embryo
GSM1019073	EP300	None	Embryonic Stem Cell	Embryo
GSM1019784	PITX1	None	Epithelium	Embryonic Hindlimb Bud
GSM1019775	PHF19	E14	Embryonic Stem Cell	Embryo
GSM1019776	PHF19	E14	Embryonic Stem Cell	Embryo
GSM1019081	EP300	None	Embryonic Stem Cell	Embryo
GSM1019771	SUZ12	E14	Embryonic Stem Cell	Embryo
GSM1019786	PITX1	None	Epithelium	Embryonic Hindlimb Bud
GSM1019082	EP300	None	Embryonic Stem Cell	Embryo
GSM1019074	EP300	None	Embryonic Stem Cell	Embryo
GSM1019072	EP300	None	Embryonic Stem Cell	Embryo
GSM1019080	EP300	None	Embryonic Stem Cell	None
GSM674987	PTF1A	266.6	Epithelium	Pancreas
GSM987801	CTCF	None	Pre-B Lymphocyte	None
GSM987802	RAD21	None	Pre-B Lymphocyte	None
GSM987810	MYC	None	Pre-B Lymphocyte	None
GSM987808	EP300	None	Pre-B Lymphocyte	None
GSM987806	RAD21	None	Pre-B Lymphocyte	None
GSM987805	CTCF	None	Pre-B Lymphocyte	None
GSM936199	IKZF1	B3	B Lymphocyte	Blood
GSM1053568	ERF	None	Embryonic Fibroblast	None
GSM1053569	ERF	None	Embryonic Fibroblast	None
GSM1053070	NFIB	None	Hair Follicle Stem Cell	Mouse Back Skin
GSM1053068	NFIB	None	Hair Follicle Stem Cell	Mouse Back Skin
GSM992343	SRF	10T1/2	Fibroblast	Embryo
GSM992344	SRF	10T1/2	Fibroblast	Embryo
GSM1206837	MBD3	None	Embryonic Fibroblast	None
GSM1206845	MBD3	None	Embryonic Stem Cell	Embryo
GSM1206813	MBD3	None	Embryonic Fibroblast	None
GSM1206823	MBD3	None	iPSC	None
GSM1206841	MBD3	None	iPSC	None
GSM1206840	MBD3	None	iPSC	None
GSM1206829	MBD3	None	Embryonic Fibroblast	None
GSM1206819	CHD4	None	Embryonic Fibroblast	None
GSM1206814	CHD4	None	Embryonic Fibroblast	None
GSM1206836	MBD3	None	Embryonic Fibroblast	None
GSM1206832	MBD3	None	Embryonic Fibroblast	None
GSM1206833	MBD3	None	Embryonic Fibroblast	None
GSM1206808	MBD3	None	Embryonic Fibroblast	None
GSM1206844	MBD3	None	Embryonic Stem Cell	Embryo
GSM1206824	CHD4	None	iPSC	None
GSM1120740	BACH2	None	T Lymphocyte	Blood
GSM998925	FOXO1	None	T Lymphocyte	Blood
GSM998993	CTCF	TSC	Trophoblast Stem Cell	Embryo
GSM998924	FOXO1	None	T Lymphocyte	Blood
GSM918417	POLR2A	C2C12	Myoblast	Muscle
GSM918409	POLR2A	C2C12	Myoblast	Muscle
GSM896428	MECP2	None	Cortex	Brain
GSM896427	MECP2	None	Cortex	Brain
GSM461265	KDM1A	None	Embryonic Stem Cell	Embryo
GSM857545	PR	None	None	Uterus
GSM857547	PR	None	None	Uterus
GSM857546	PR	None	None	Uterus
GSM940401	RXRA	C17.2	Neural Progenitor Cell	None
GSM940400	THRB	C17.2	Neural Progenitor Cell	None
GSM1183985	SPI1	None	Macrophage	Peritoneum
GSM1183966	POLR2A	None	Macrophage	Peritoneum
GSM1183981	SPI1	None	Macrophage	Peritoneum
GSM1183978	RELA	None	Macrophage	Peritoneum
GSM1183988	RELA	None	Macrophage	Peritoneum
GSM1183980	CEBPA	None	Macrophage	Peritoneum
GSM1183987	RELA	None	Macrophage	Peritoneum
GSM1183975	RELA	None	Macrophage	Peritoneum
GSM1183968	SPI1	None	Macrophage	Peritoneum
GSM1183969	SPI1	None	Macrophage	Peritoneum
GSM1183982	SPI1	None	Macrophage	Peritoneum
GSM1183977	RELA	None	Macrophage	Peritoneum
GSM1183973	RELA	None	Macrophage	Peritoneum
GSM1183971	SPI1	None	Macrophage	Peritoneum
GSM1183979	CEBPA	None	Macrophage	Peritoneum
GSM1183974	RELA	None	Macrophage	Peritoneum
GSM1183967	POLR2A	None	Macrophage	Peritoneum
GSM1183564	STAT5A	None	Epithelium	Mammary Gland
GSM1183972	SPI1	None	Macrophage	Peritoneum
GSM1183983	RELA	None	Macrophage	Peritoneum
GSM1183986	SPI1	None	Macrophage	Peritoneum
GSM1183970	SPI1	None	Macrophage	Peritoneum
GSM1183984	RELA	None	Macrophage	Peritoneum
GSM1141666	FOXO1	None	T Lymphocyte	None
GSM1141667	FOXO1	None	T Lymphocyte	None
GSM928986	ISL1	Ainv15	Neural Progenitor Cell	Embryo
GSM928984	PHOX2A	Ainv15	Neural Progenitor Cell	Embryo
GSM928985	ISL1	Ainv15	Neural Progenitor Cell	Embryo
GSM1122543	POLR2A	None	Epithelium	Liver
GSM1122512	NR3C1	None	Epithelium	Liver
GSM1122531	CEBPB	None	Epithelium	Liver
GSM1122528	NR3C1	None	Epithelium	Liver
GSM1122520	CEBPB	None	Epithelium	Liver
GSM1122535	NR3C1	None	Epithelium	Liver
GSM1122522	CEBPB	None	Epithelium	Liver
GSM1122514	NR3C1	None	Epithelium	Liver
GSM1122534	NR3C1	None	Epithelium	Liver
GSM1122540	POLR2A	None	Epithelium	Liver
GSM1122515	NR3C1	None	Epithelium	Liver
GSM1122541	POLR2A	None	Epithelium	Liver
GSM1122530	CEBPB	None	Epithelium	Liver
GSM1122542	POLR2A	None	Epithelium	Liver
GSM1122523	CEBPB	None	Epithelium	Liver
GSM1122529	NR3C1	None	Epithelium	Liver
GSM1122513	NR3C1	None	Epithelium	Liver
GSM1122521	CEBPB	None	Epithelium	Liver
GSM788652	RELA	None	Macrophage	Bone Marrow
GSM788650	NR3C1	None	Macrophage	Bone Marrow
GSM788651	NR3C1	None	Macrophage	Bone Marrow
GSM788653	JUN	None	Macrophage	Bone Marrow
GSM788654	JUN	None	Macrophage	Bone Marrow
GSM935893	POLR2A	None	Embryonic Stem Cell	Embryo
GSM935895	POLR2A	None	Embryonic Stem Cell	Embryo
GSM935891	ELL3	None	Embryonic Stem Cell	Embryo
GSM1176676	PRDM4	CCE	Embryonic Stem Cell	Embryo
GSM1176679	PRDM4	CCE	Embryonic Stem Cell	Embryo
GSM1176677	PRDM4	CCE	Embryonic Stem Cell	Embryo
GSM1176678	PRDM4	CCE	Embryonic Stem Cell	Embryo
GSM849936	SUZ12	CMTi-1	Embryonic Stem Cell	Embryo
GSM849935	RBBP5	CMTi-1	Embryonic Stem Cell	Embryo
GSM849952	H2AZ	R1	Embryonic Stem Cell	Embryo
GSM849945	SUZ12	CMTi-1	Embryonic Stem Cell	Embryo
GSM849928	H2AZ	CMT1	Embryonic Stem Cell	Embryo
GSM849944	RBBP5	CMTi-1	Embryonic Stem Cell	Embryo
GSM849957	H2AZ	R1	Embryonic Stem Cell	Embryo
GSM1057594	ASCL1	None	None	Spinal Cord
GSM982765	EP300	None	Epithelium	Liver
GSM982719	NPAS2	None	Epithelium	Liver
GSM982715	CLOCK	None	Epithelium	Liver
GSM982741	CRY1	None	Epithelium	Liver
GSM982774	POLR2A	None	Epithelium	Liver
GSM982742	CRY1	None	Epithelium	Liver
GSM982766	EP300	None	Epithelium	Liver
GSM982777	POLR2A	None	Epithelium	Liver
GSM982754	CRY2	None	Epithelium	Liver
GSM982727	PER1	None	Epithelium	Liver
GSM982736	PER2	None	Epithelium	Liver
GSM982771	POLR2A	None	Epithelium	Liver
GSM982723	NPAS2	None	Epithelium	Liver
GSM982781	POLR2A	None	Epithelium	Liver
GSM982758	CREBBP	None	Epithelium	Liver
GSM982707	ARNTL	None	Epithelium	Liver
GSM982720	NPAS2	None	Epithelium	Liver
GSM982750	CRY2	None	Epithelium	Liver
GSM982746	CRY1	None	Epithelium	Liver
GSM982731	PER1	None	Epithelium	Liver
GSM982701	ARNTL	None	Epithelium	Liver
GSM982711	CLOCK	None	Epithelium	Liver
GSM982772	POLR2A	None	Epithelium	Liver
GSM982722	NPAS2	None	Epithelium	Liver
GSM982775	POLR2A	None	Epithelium	Liver
GSM982705	ARNTL	None	Epithelium	Liver
GSM982700	ARNTL	None	Epithelium	Liver
GSM982779	POLR2A	None	Epithelium	Liver
GSM982753	CRY2	None	Epithelium	Liver
GSM982782	POLR2A	None	Epithelium	Liver
GSM982748	CRY2	None	Epithelium	Liver
GSM982702	ARNTL	None	Epithelium	Liver
GSM982761	CREBBP	None	Epithelium	Liver
GSM982759	CREBBP	None	Epithelium	Liver
GSM982732	PER1	None	Epithelium	Liver
GSM982708	ARNTL	None	Epithelium	Liver
GSM982778	POLR2A	None	Epithelium	Liver
GSM982739	PER2	None	Epithelium	Liver
GSM982738	PER2	None	Epithelium	Liver
GSM982721	NPAS2	None	Epithelium	Liver
GSM982713	CLOCK	None	Epithelium	Liver
GSM982714	CLOCK	None	Epithelium	Liver
GSM982716	CLOCK	None	Epithelium	Liver
GSM982770	POLR2A	None	Epithelium	Liver
GSM982717	CLOCK	None	Epithelium	Liver
GSM982733	PER2	None	Epithelium	Liver
GSM982752	CRY2	None	Epithelium	Liver
GSM982763	EP300	None	Epithelium	Liver
GSM982734	PER2	None	Epithelium	Liver
GSM982751	CRY2	None	Epithelium	Liver
GSM982706	ARNTL	None	Epithelium	Liver
GSM982747	CRY1	None	Epithelium	Liver
GSM982704	ARNTL	None	Epithelium	Liver
GSM982762	EP300	None	Epithelium	Liver
GSM982764	EP300	None	Epithelium	Liver
GSM982728	PER1	None	Epithelium	Liver
GSM982744	CRY1	None	Epithelium	Liver
GSM982729	PER1	None	Epithelium	Liver
GSM982780	POLR2A	None	Epithelium	Liver
GSM982760	CREBBP	None	Epithelium	Liver
GSM982757	CREBBP	None	Epithelium	Liver
GSM982773	POLR2A	None	Epithelium	Liver
GSM982726	PER1	None	Epithelium	Liver
GSM982749	CRY2	None	Epithelium	Liver
GSM982745	CRY1	None	Epithelium	Liver
GSM982712	CLOCK	None	Epithelium	Liver
GSM982735	PER2	None	Epithelium	Liver
GSM982737	PER2	None	Epithelium	Liver
GSM982756	CREBBP	None	Epithelium	Liver
GSM982730	PER1	None	Epithelium	Liver
GSM982718	NPAS2	None	Epithelium	Liver
GSM982743	CRY1	None	Epithelium	Liver
GSM982767	EP300	None	Epithelium	Liver
GSM982703	ARNTL	None	Epithelium	Liver
GSM881098	MAFF	None	Dendritic Cell	Bone Marrow
GSM881071	HIF1A	None	Dendritic Cell	Bone Marrow
GSM881069	HIF1A	None	Dendritic Cell	Bone Marrow
GSM881092	EGR2	None	Dendritic Cell	Bone Marrow
GSM881059	E2F1	None	Dendritic Cell	Bone Marrow
GSM881068	HIF1A	None	Dendritic Cell	Bone Marrow
GSM881055	CTCF	None	Dendritic Cell	Bone Marrow
GSM881058	E2F1	None	Dendritic Cell	Bone Marrow
GSM881070	HIF1A	None	Dendritic Cell	Bone Marrow
GSM881066	ETS2	None	Dendritic Cell	Bone Marrow
GSM881073	IRF1	None	Dendritic Cell	Bone Marrow
GSM881056	E2F1	None	Dendritic Cell	Bone Marrow
GSM881095	MAFF	None	Dendritic Cell	Bone Marrow
GSM881061	E2F4	None	Dendritic Cell	Bone Marrow
GSM881091	EGR2	None	Dendritic Cell	Bone Marrow
GSM881067	ETS2	None	Dendritic Cell	Bone Marrow
GSM881062	E2F4	None	Dendritic Cell	Bone Marrow
GSM881072	IRF1	None	Dendritic Cell	Bone Marrow
GSM881065	ETS2	None	Dendritic Cell	Bone Marrow
GSM881063	E2F4	None	Dendritic Cell	Bone Marrow
GSM881097	MAFF	None	Dendritic Cell	Bone Marrow
GSM881074	IRF1	None	Dendritic Cell	Bone Marrow
GSM881057	E2F1	None	Dendritic Cell	Bone Marrow
GSM881096	MAFF	None	Dendritic Cell	Bone Marrow
GSM881060	E2F4	None	Dendritic Cell	Bone Marrow
GSM881094	EGR2	None	Dendritic Cell	Bone Marrow
GSM881064	ETS2	None	Dendritic Cell	Bone Marrow
GSM881075	IRF1	None	Dendritic Cell	Bone Marrow
GSM881093	EGR2	None	Dendritic Cell	Bone Marrow
GSM857389	NEUROD2	P19	Embryonal carcinoma cell	Embryo
GSM857391	MYOD1	None	Embryonic Fibroblast	Embryo
GSM857390	MYOD1	P19	Embryonal carcinoma cell	Embryo
GSM857392	NEUROD2	None	Embryonic Fibroblast	Embryo
GSM866993	YY1	None	Embryonic Stem Cell	Embryo
GSM866992	YY1	None	Embryonic Stem Cell	Embryo
GSM859660	KDM5C	None	Embryonic Stem Cell	Embryo
GSM859663	BIRA	None	Embryonic Stem Cell	Embryo
GSM859661	BIRA	None	Embryonic Stem Cell	Embryo
GSM859662	KDM5C	None	Embryonic Stem Cell	Embryo
GSM1081159	CBX3	None	Fibroblast	None
GSM1081158	CBX3	None	Embryonic Stem Cell	Embryo
GSM1103356	EP300	None	Megakaryocyte	None
GSM1103355	RUNX1	None	Megakaryocyte	None
GSM1103378	RUNX1	BMiFLT3(15-3)	Pre-B Lymphocyte	None
GSM1014548	RNF2	E14	Embryonic Stem Cell	Embryo
GSM1014542	EZH2	E14	Embryonic Stem Cell	Embryo
GSM1014543	EZH2	E14	Embryonic Stem Cell	Embryo
GSM1014547	KDM2B	E14	Embryonic Stem Cell	Embryo
GSM1014546	KDM2B	E14	Embryonic Stem Cell	Embryo
GSM1014549	RNF2	E14	Embryonic Stem Cell	Embryo
GSM1058955	MEF2D	C2C12	Myoblast	Muscle
GSM1058957	MEF2D	C2C12	Myoblast	Muscle
GSM1058956	MEF2D	C2C12	Myoblast	Muscle
GSM1058958	MEF2D	C2C12	Myoblast	Muscle
GSM1031977	SPI1	TOT2	Myeloid Progenitor Cell	None
GSM949921	TBX21	None	Th1	None
GSM840083	IKZF1	None	None	Thymus
GSM549330	MYB	ERMYB	Myeloid Progenitor Cell	Bone Marrow
GSM982688	ARNTL	None	Epithelium	Liver
GSM982691	ARNTL	None	Epithelium	Liver
GSM982693	ARNTL	None	Epithelium	Liver
GSM982689	ARNTL	None	Epithelium	Liver
GSM982697	ARNTL	None	Epithelium	Liver
GSM982692	ARNTL	None	Epithelium	Liver
GSM982694	ARNTL	None	Epithelium	Liver
GSM982698	ARNTL	None	Epithelium	Liver
GSM982699	ARNTL	None	Epithelium	Liver
GSM982696	ARNTL	None	Epithelium	Liver
GSM982690	ARNTL	None	Epithelium	Liver
GSM723015	CTCF	None	Embryonic Stem Cell	Embryo
GSM723018	EP300	None	Embryonic Stem Cell	Embryo
GSM723019	POLR2A	None	Embryonic Stem Cell	Embryo
GSM723007	POLR2A	None	Embryonic Fibroblast	Embryo
GSM980187	CTNNB1	None	Neural Progenitor Cell	None
GSM980189	SIX2	None	Neural Progenitor Cell	Kidney
GSM980186	CTNNB1	None	Neural Progenitor Cell	None
GSM980188	SIX2	None	Neural Progenitor Cell	Kidney
GSM1022262	SPI1	None	Macrophage	Bone Marrow
GSM1022318	JUNB	None	Macrophage	Bone Marrow
GSM1022314	STAT1	None	Macrophage	Bone Marrow
GSM1022313	SPI1	None	Macrophage	Bone Marrow
GSM1022311	SPI1	None	Macrophage	Bone Marrow
GSM1022303	STAT6	None	Macrophage	Bone Marrow
GSM1022302	STAT6	None	Macrophage	Bone Marrow
GSM1022320	STAT1	None	Macrophage	Bone Marrow
GSM1022305	STAT6	None	Macrophage	Bone Marrow
GSM1022283	SPI1	None	Macrophage	Bone Marrow
GSM1022321	STAT1	None	Macrophage	Bone Marrow
GSM1022300	STAT6	None	Macrophage	Bone Marrow
GSM1022315	STAT1	None	Macrophage	Bone Marrow
GSM1022304	STAT6	None	Macrophage	Bone Marrow
GSM1022316	STAT1	None	Macrophage	Bone Marrow
GSM1022301	STAT6	None	Macrophage	Bone Marrow
GSM1022317	STAT1	None	Macrophage	Bone Marrow
GSM1022310	SPI1	None	Macrophage	Bone Marrow
GSM1022282	SPI1	None	Macrophage	Bone Marrow
GSM1022263	SPI1	None	Macrophage	Bone Marrow
GSM1022312	SPI1	None	Macrophage	Bone Marrow
GSM1022319	JUNB	None	Macrophage	Bone Marrow
GSM999180	FOXP3	None	T Lymphocyte	Blood
GSM999187	ETS1	None	T Lymphocyte	Blood
GSM999186	ETS1	None	T Lymphocyte	Blood
GSM999185	ELF1	None	T Lymphocyte	Blood
GSM999184	ELF1	None	T Lymphocyte	Blood
GSM999182	FOXP3	None	T Lymphocyte	Blood
GSM999189	CBFB	None	T Lymphocyte	Blood
GSM999188	CBFB	None	T Lymphocyte	Blood
GSM931693	HSF1	None	Striatal Cell	None
GSM931694	HSF1	None	Striatal Cell	None
GSM931696	HSF1	None	Striatal Cell	None
GSM931695	HSF1	None	Striatal Cell	None
GSM1041373	CBX7	E14	Embryonic Stem Cell	Embryo
GSM1041375	RYBP	E14	Embryonic Stem Cell	Embryo
GSM1041378	GATA2	None	Mast Cell	None
GSM1041379	GFI1	None	Mast Cell	None
GSM1041372	RNF2	E14	Embryonic Stem Cell	Embryo
GSM1041374	SUZ12	E14	Embryonic Stem Cell	Embryo
GSM921134	EP300	C2C12	Myoblast	Muscle
GSM921137	EP300	C2C12	Myoblast	Muscle
GSM921136	EP300	C2C12	Myoblast	Muscle
GSM921138	EP300	C2C12	Myoblast	Muscle
GSM921135	EP300	C2C12	Myoblast	Muscle
GSM921139	EP300	C2C12	Myoblast	Muscle
GSM1065517	CTNNB1	V6.5	Embryonic Stem Cell	Embryo
GSM1065519	CTNNB1	V6.5	Embryonic Stem Cell	Embryo
GSM1065518	CTNNB1	V6.5	Embryonic Stem Cell	Embryo
GSM1173872	STAT5A	None	T Lymphocyte	Blood
GSM1047957	H2AZ	R1	Embryonic Stem Cell	Embryo
GSM1047939	RARA	CMTi-1	Embryonic Stem Cell	Embryo
GSM1047947	SUZ12	CMTi-1	Embryonic Stem Cell	Embryo
GSM1047937	SUZ12	CMTi-1	Embryonic Stem Cell	Embryo
GSM1047933	POU5F1	CMTi-1	Embryonic Stem Cell	Embryo
GSM1047961	H2AZ	R1	Embryonic Stem Cell	Embryo
GSM1047953	RARA	CMTi-1	Embryonic Stem Cell	Embryo
GSM1047936	RBBP5	CMTi-1	Embryonic Stem Cell	Embryo
GSM1047950	POU5F1	CMTi-1	Embryonic Stem Cell	Embryo
GSM1047940	POU5F1	CMTi-1	Embryonic Stem Cell	Embryo
GSM1047938	POU5F1	CMTi-1	Embryonic Stem Cell	Embryo
GSM1047944	RBBP5	CMTi-1	Embryonic Stem Cell	Embryo
GSM981593	POLR2A	HBG3	Embryonic Stem Cell	Embryo
GSM949567	POLR2A	None	B Lymphocyte	Spleen
GSM949573	MYC	None	B Lymphocyte	Spleen
GSM949569	POLR2A	None	B Lymphocyte	Spleen
GSM949571	MYC	None	B Lymphocyte	Spleen
GSM949565	MYC	None	B Lymphocyte	Spleen
GSM1092116	MYOG	C2C12	Myoblast	Muscle
GSM1092115	MYOG	C2C12	Myoblast	Muscle
GSM1092114	MYOG	C2C12	Myoblast	Muscle
GSM1092113	MYOD1	C2C12	Myoblast	Muscle
GSM1092105	TBX3	None	Epithelium	Heart
GSM1038261	MED1	ZhBTc4	Embryonic Stem Cell	Embryo
GSM1038263	MED1	38B9	Pre-B Lymphocyte	Blood
GSM1038232	POLR2A	None	B Lymphocyte	None
GSM1038233	POLR2A	None	B Lymphocyte	None
GSM1038259	MED1	ZhBTc4	Embryonic Stem Cell	Embryo
GSM1117983	YY1	C2C12	Myoblast	Muscle
GSM1117986	EZH2	C2C12	Myoblast	Muscle
GSM1020011	SMC3	None	Embryonic Fibroblast	Embryo
GSM1020008	SMC3	None	Embryonic Fibroblast	Embryo
GSM1020013	CTCF	None	Embryonic Fibroblast	Embryo
GSM1020009	SMC3	None	Embryonic Fibroblast	Embryo
GSM1020010	SMC3	None	Embryonic Fibroblast	Embryo
GSM1020006	SMC3	None	Embryonic Fibroblast	Embryo
GSM1020086	PHF19	E14	Embryonic Stem Cell	Embryo
GSM1020007	SMC3	None	Embryonic Fibroblast	Embryo
GSM1020012	CTCF	None	Embryonic Fibroblast	Embryo
GSM1229967	GFI1	None	Lymphocyte	None
GSM1132346	CTCF	None	B Lymphocyte	None
GSM1132340	CTCF	None	B Lymphocyte	None
GSM1132358	CTCF	None	B Lymphocyte	None
GSM1132319	CTCF	None	B Lymphocyte	None
GSM1132323	CTCF	None	B Lymphocyte	None
GSM1132329	CTCF	None	B Lymphocyte	None
GSM1132350	CTCF	None	B Lymphocyte	None
GSM1132325	CTCF	None	B Lymphocyte	None
GSM1132318	CTCF	None	B Lymphocyte	None
GSM1132324	CTCF	None	B Lymphocyte	None
GSM1132322	CTCF	None	B Lymphocyte	None
GSM1132355	CTCF	None	B Lymphocyte	None
GSM1132342	CTCF	None	B Lymphocyte	None
GSM1132343	CTCF	None	B Lymphocyte	None
GSM1132963	SMARCA4	None	Embryonic Fibroblast	Embryo
GSM1132334	CTCF	None	B Lymphocyte	None
GSM1132353	MZF1	None	B Lymphocyte	None
GSM1132349	CTCF	None	B Lymphocyte	None
GSM1132327	CTCF	None	B Lymphocyte	None
GSM1132330	CTCF	None	B Lymphocyte	None
GSM1132336	CTCF	None	B Lymphocyte	None
GSM1132352	MZF1	None	B Lymphocyte	None
GSM1132335	CTCF	None	B Lymphocyte	None
GSM1132365	ERG	None	None	Blood
GSM1132345	CTCF	None	B Lymphocyte	None
[truncated: 7,062 more rows]

## Sheet: Table_S3
Table S3. Summary of datasets in 67 human cell/tissue types.
Cell/tissue	ATAC-seq (ENCODE accession ID or GSM ID)	DNase-seq (ENCODE accession ID or GSM ID)	H3K27ac (ENCODE accession ID or GSM ID)	H3K27me3 (ENCODE accession ID or GSM ID)	H3K4me1 (ENCODE accession ID or GSM ID)	H3K4me2 (ENCODE accession ID or GSM ID)	H3K4me3 (ENCODE accession ID or GSM ID)	H3K9ac (ENCODE accession ID or GSM ID)	H3K9me3 (ENCODE accession ID or GSM ID)	Gene_expression (ENCODE accession ID or GSM ID)	STARR-seq (ENCODE accession ID or GSM ID)
A549:Epithelium:Lung		ENCSR077EYC_4,ENCSR837VHE_2,ENCSR660OQE_4,ENCSR565WPR_4,ENCSR294XUZ_1,ENCSR599WJC_1,ENCSR077EYC_3,ENCSR294XUZ_4,ENCSR294XUZ_2,ENCSR565WPR_2,ENCSR565WPR_3,ENCSR660OQE_3,ENCSR128IVG_1,ENCSR660OQE_1,GSM1014517,ENCSR128IVG_2,ENCSR837VHE_4,ENCSR384KCZ_4,ENCSR384KCZ_2,GSM816649,ENCSR136DNA_4,ENCSR406EMB_3,ENCSR294XUZ_3,ENCSR660OQE_5,ENCSR406EMB_2,ENCSR523FJT_2,ENCSR384KCZ_1,GSM736506,ENCSR599WJC_4,ENCS…	GSM2406906,ENCSR614NPG_3,GSM2406908,GSM2406904,GSM2406909,ENCSR435JKM_2,ENCSR340NAL_1,ENCSR716XDB_2,ENCSR340NAL_2,GSM2406914,GSM1038444,ENCSR435JKM_3,ENCSR569IBY_1,ENCSR242TBH_2,ENCSR350EFV_2,GSM2359488,ENCSR350EFV_3,ENCSR102XUM_3,GSM2406905,GSM1003578,GSM1003493,ENCSR180YHA_3,ENCSR783SNV_2,ENCSR543ZVZ_3,ENCSR250EHC_1,ENCSR716XDB_1,GSM2406913,GSM2406911,ENCSR716XDB_3,GSM2406915,ENCSR242TBH_3,ENCS…	GSM1038448,GSM1038447,GSM1018047,GSM1018051,GSM1018043,GSM1003455,GSM1003577,GSM1970037	ENCSR537FVU_3,ENCSR593RGY_3,ENCSR593RGY_1,ENCSR954HUB_2,ENCSR462JVS_3,ENCSR593RGY_2,ENCSR225AOO_3,ENCSR537FVU_2,ENCSR726MAP_2,ENCSR225AOO_1,ENCSR636PIN_2,GSM1038452,ENCSR462JVS_2,ENCSR636PIN_1,GSM1003453,ENCSR537FVU_1,ENCSR868MLT_1,ENCSR954HUB_1,ENCSR726MAP_3,GSM1038451,ENCSR171ZJG_1,ENCSR954HUB_3,ENCSR171ZJG_2,ENCSR949IDI_1,GSM1003495,ENCSR868MLT_3,ENCSR404OLV_1,ENCSR868MLT_2,ENCSR949IDI_3,ENCSR…	GSM1038454,GSM1038453,GSM1003496,GSM1003511,ENCSR016PSC_1,ENCSR016PSC_2,ENCSR016PSC_3,ENCSR124YCC_1,ENCSR124YCC_2,ENCSR124YCC_3,ENCSR215DID_1,ENCSR215DID_2,ENCSR215DID_3,ENCSR410BCN_1,ENCSR410BCN_2,ENCSR410BCN_3,ENCSR428DFL_1,ENCSR428DFL_2,ENCSR428DFL_3,ENCSR555EAA_1,ENCSR555EAA_2,ENCSR555EAA_3,ENCSR692JHM_1,ENCSR692JHM_2,ENCSR692JHM_3,ENCSR766NHB_1,ENCSR766NHB_2,ENCSR766NHB_3,ENCSR774KCU_1,ENCSR…	ENCSR483JJT_2,ENCSR524UOX_3,ENCSR139DGM_1,ENCSR203XPU_2,ENCSR677QYM_1,ENCSR285FZP_2,GSM1018044,GSM1647626,ENCSR252FZA_1,ENCSR618MUP_1,GSM1018048,ENCSR139DGM_2,ENCSR203XPU_3,ENCSR252FZA_3,ENCSR677QYM_3,GSM1038455,GSM945244,ENCSR901AAW_2,ENCSR524UOX_1,GSM1038456,ENCSR203XPU_1,ENCSR928FDN_1,GSM1647627,ENCSR646OPC_2,ENCSR677QYM_2,GSM1018052,ENCSR646OPC_1,ENCSR928FDN_3,ENCSR285FZP_1,ENCSR483JJT_1,ENCS…	GSM1038459,GSM1038460,GSM1018046,GSM1018054,GSM1018050,GSM1003544,GSM2406923,GSM2406922,GSM2406921,GSM2406920,GSM2406919,GSM2406918	GSM1038464,GSM1038463,GSM1018045,GSM1018053,GSM1018049,GSM1003454,ENCSR013RTF_1,ENCSR013RTF_2,ENCSR013RTF_3,ENCSR032SCO_1,ENCSR032SCO_2,ENCSR032SCO_3,ENCSR037DAC_1,ENCSR037DAC_2,ENCSR037DAC_3,ENCSR109KEL_1,ENCSR109KEL_2,ENCSR109KEL_3,ENCSR299MNA_1,ENCSR299MNA_2,ENCSR299MNA_3,ENCSR354ERB_1,ENCSR354ERB_2,ENCSR354ERB_3,ENCSR451MJX_1,ENCSR451MJX_2,ENCSR451MJX_3,ENCSR775TAI_1,ENCSR775TAI_2,ENCSR775TAI…	ENCFF855AKQ,ENCFF244DNJ	ENCFF110WXW,ENCFF338CGT
A673:Polygonal:Muscle		ENCSR346JWH_2,ENCSR346JWH_1	GSM1517563,GSM1517570,GSM1517574,GSM1517571,ENCSR714TJD_2,GSM1517573,ENCSR714TJD_1		GSM1517564		ENCSR435FGK_1,GSM1517566,ENCSR435FGK_2
BJ:Fibroblast:Skin	GSM2977484,GSM2174882,GSM2430670,GSM2401445,GSM2174875,GSM2430671,GSM2174881,GSM2977487,GSM2977485,GSM2174880,GSM2174876,GSM2174878,GSM2977486,GSM2401442,GSM2174877,GSM2430669,GSM2401444,GSM2174879,GSM2430672,GSM2430668,GSM2977488,GSM2401443	GSM736518,ENCSR548MMD_1,GSM763534,ENCSR240TPI_2,ENCSR240TPI_1,ENCSR548MMD_2,GSM736596	GSM2401449,GSM2977510,GSM1869136,GSM1330734		GSM1330733,GSM1668445,GSM2977501,GSM2977500,GSM1668442,GSM1668439	GSM2977508,GSM2401451	GSM1668440,GSM945178,GSM1668446,GSM1668443
GM12878:B+Lymphocyte:Blood	GSM1854468,GSM1854469,GSM1621354,GSM1854470,GSM1972144,GSM1972142,GSM1854467,GSM1621352,GSM1972141,GSM1972143	GSM489278,GSM489279,GSM736620,GSM736496,GSM489277,GSM816665	GSM1666207,GSM1333978,GSM1333976,GSM1333980,GSM1233895,GSM1666206,GSM1599157,GSM733771,GSM646317,GSM1333975,GSM1233891,GSM646316,GSM1599158,GSM1233890,GSM1333974,GSM1599156,GSM1333977,GSM1333956,GSM1233889,GSM1599155,GSM1233894,GSM1599161,GSM1233892,GSM1666208,GSM1333973,GSM1599160,GSM1666209,GSM1333979,GSM1599159,GSM1874105,GSM1233893,GSM1599162	GSM646318,GSM646319,GSM1233896,GSM1233897,GSM1233898,GSM1233899,GSM733758,GSM945196	GSM1233904,GSM1233903,GSM1233902,GSM646323,GSM646322,GSM1435520,GSM733772	GSM646324,GSM646325,GSM733769	GSM1233905,GSM1666203,GSM1233907,GSM1666202,GSM1435521,GSM646326,GSM646327,GSM945188,GSM1599147,GSM1666204,GSM1599154,GSM1251005,GSM1233906,GSM1599150,GSM1599153,GSM1599152,GSM1599151,GSM1599149,GSM1666205,GSM1599148,GSM1251006,GSM733708	GSM646329,GSM646328,GSM733677	GSM733664	ENCFF473KMX,ENCFF791MED
GM12891:Lymphoblastoid:Blood		GSM489281,GSM816656,GSM489280	GSM1233936,GSM1233937,GSM1233935		GSM1233945,GSM1435522,GSM1233946,GSM1233944		GSM1435523,GSM1233948,GSM1233949,GSM1233947			ENCFF385EWE,ENCFF758DWT
GM12892:Lymphoblastoid:Blood		GSM489282,GSM816657,GSM489283	GSM1233958,GSM1233959,GSM1233957		GSM1233968,GSM1233966,GSM1435524,GSM1233967		GSM1233970,GSM1435525,GSM1233969,GSM1233971
GM18486:Lymphoblastoid:Blood		GSM778663	GSM1420889,GSM1233981,GSM1233980		GSM1233986,GSM1233987		GSM1233988,GSM1233989
GM18505:Lymphoblastoid:Blood		GSM778669	GSM1233996,GSM1233995,GSM1550830,GSM1164223		GSM1164203,GSM1234002,GSM1550970,GSM1234001		GSM1234004,GSM1550968,GSM1234003,GSM1164213
GM19099:Lymphoblastoid:Blood		GSM778696	GSM1234046,GSM1234047,GSM1550998,GSM1420866		GSM1234053,GSM1550935,GSM1234052		GSM1234055,GSM1550933,GSM1234054
GM19193:Lymphoblastoid:Blood		GSM778718	GSM1234063,GSM1420867,GSM1164229,GSM1234064		GSM1164209,GSM1234069,GSM1234070		GSM1234071,GSM1164219,GSM1234072
GM19238:Lymphoblastoid:Blood		GSM778730,GSM489287,GSM816658,GSM489286	GSM1234080,GSM1234081,GSM1164231,GSM1234082		GSM1234090,GSM1234089,GSM1234088,GSM1435514,GSM1164211		GSM1234091,GSM1234093,GSM1234092,GSM1164221
GM19239:Lymphoblastoid:Blood		GSM489289,GSM816659,GSM778731,GSM489288	GSM1234101,GSM1234102,GSM1164232,GSM1234103,GSM1420868		GSM1435516,GSM1234111,GSM1234110,GSM1234112,GSM1164212		GSM1164222,GSM1435517,GSM1234115,GSM1234114,GSM1234113
GM19240:Lymphoblastoid:Blood		GSM816648,GSM489285,GSM489284	GSM1234124,GSM1234125,GSM1234123		GSM1234132,GSM1234134,GSM1234133		GSM1234137,GSM1234136,GSM1234135,GSM1435519,GSM1234138
H1:Embryonic+Stem+Cell:Embryo	GSM2386582,GSM2386583,GSM2386579,GSM2386576,GSM2386577,GSM2386580,GSM2386578,GSM2386581	GSM878614,GSM816632,GSM878615,GSM878621,GSM906381,GSM623513,GSM906380,GSM909314,GSM909313,GSM906379,GSM817198,GSM878616,GSM878628,GSM736582,GSM817215,GSM906382	GSM753426,GSM646336,GSM864799,GSM767343,GSM896162,GSM663427,GSM767341,GSM864035,GSM818031,GSM767342,GSM466732,GSM956008,GSM1006721,GSM753427,GSM753425,GSM864800,GSM733718,GSM753428,GSM753429		GSM646341,GSM956018,GSM906403,GSM434762,GSM752978,GSM466739,GSM1013146,GSM752977,GSM818039,GSM537679,GSM1399262,GSM605312,GSM1399263,GSM646342,GSM753437,GSM433177,GSM733782,GSM818040,GSM753435,GSM767347,GSM409307,GSM753436	GSM602261,GSM602260,GSM752981,GSM752982,GSM753438,GSM753439,GSM818041,GSM818042,GSM646344,GSM646343,GSM908957,GSM733670	GSM1006722,GSM537680,GSM767349,GSM767351,GSM1552410,GSM733657,GSM867108,GSM1013151,GSM753442,GSM818043,GSM753440,GSM867107,GSM409308,GSM752983,GSM605315,GSM906405,GSM410808,GSM433170,GSM767350,GSM646345,GSM537681,GSM767348,GSM753441,GSM469971,GSM432392,GSM646346	GSM410807,GSM605323,GSM537685,GSM433171,GSM434785,GSM807402,GSM818047,GSM818048,GSM818049,GSM818050,GSM818051,GSM818052,GSM646348,GSM646347,GSM733773		ENCFF736CCO,ENCFF321HCT
H9:Embryonic+Stem+Cell:Embryo	GSM2425098,GSM2425099	GSM878613,GSM878612	GSM2029356,GSM665037,GSM1521726,GSM2029351,GSM2648926,GSM1521721,GSM602294,GSM2029361,GSM2648925,GSM2029366,GSM605307		GSM2648928,GSM706071,GSM2029352,GSM1521728,GSM2029362,GSM602295,GSM2029367,GSM1521723,GSM2648927,GSM667626,GSM2029357	GSM616127,GSM605314	GSM602296,GSM327662,GSM1499823,GSM1499824,GSM727596,GSM727572,GSM2825178,GSM616128,GSM2825176,GSM1521724,GSM981241,GSM605316,GSM2029360,GSM2029350,GSM2029355,GSM2029365,GSM981239	GSM616129,GSM605324
HCT-116:None:Colon	GSM2579644,GSM2719727,GSM2719726,GSM2719730,GSM2719729,GSM2719725,GSM2719728,GSM2719724,GSM2719731	GSM1224669,GSM1224666,GSM736600,GSM1224667,GSM736493,GSM1224668	GSM2224581,GSM1890730,GSM1465028,GSM1224664,GSM1835982,GSM946854,GSM2809618,GSM1465029,GSM2809617,GSM2265670,GSM2265671,GSM2265672,GSM1866975,GSM1835984,GSM2175572,GSM1866701,GSM2175556,GSM1224665,GSM1415876,GSM1866974,GSM2175555,GSM1835983,GSM2058026,GSM945853,GSM1866978,GSM1866976,GSM2175571	GSM699328,GSM955164,GSM955165,GSM1415877,GSM1420155,ENCSR810BDB_1,ENCSR810BDB_2,GSM2809626,GSM2809625	GSM1415875,GSM1240111,GSM1866700,GSM2809621,GSM1240112,GSM2809622,GSM946853,GSM945858,GSM1420154	GSM1240113,GSM1240114	GSM955162,GSM1855845,GSM1415874,GSM955163,GSM1240116,GSM1465031,GSM699329,GSM1465030,GSM945304,GSM1224661,GSM1866699,GSM2809619,GSM1855843,GSM1240115,GSM1420153,GSM1224662,GSM1224663,GSM1855844,GSM1855846		GSM1415878,GSM1420156,GSM2809628	ENCFF092ZUO,ENCFF906KQM	ENCFF305HQC,ENCFF594EEA
HEK293T:Epithelium:Embryonic+Kidney	GSM2643627,GSM2643630,GSM2643628,GSM2643629	GSM1635905,GSM1008573,GSM1635902,GSM1635903,GSM1635906,GSM1635901	GSM1249889		GSM1249888,GSM1249887	GSM1215134,GSM1249886	GSM2643623,GSM897580,GSM1249885,GSM2643608,GSM2643626,GSM897579,GSM897574,GSM2643624,GSM2643625,GSM2643609,GSM2643614
HUES64:Embryonic+Stem+Cell:Embryo	GSM2977489		GSM1505668,GSM1112775,GSM1505672,GSM1505674,GSM1505665,GSM1505670,GSM1505667,GSM1505666,GSM1112830,GSM997249,GSM1112832,GSM1505671,GSM1505673,GSM1505669,GSM1112831,GSM1112825		GSM772800,GSM669966,GSM772971,GSM916070,GSM1112828,GSM997251,GSM1505676		GSM916069,GSM772752,GSM772978,GSM916060,GSM916063,GSM669967	GSM669963,GSM772749,GSM772980,GSM773003
HeLa-S3:Epithelium:Cervix		GSM816643,GSM623514,GSM736510,GSM816633,GSM736564	GSM733684		GSM1104354,GSM798322	GSM733734	GSM922787,GSM733682,GSM945201	GSM733756		ENCFF068HUH,ENCFF217SNF
HeLa:Epithelium:Cervix		GSM763533	GSM1670866,GSM1670864,GSM2029136,GSM1517090,GSM1670871,GSM2029134,GSM1670869,GSM2029133,GSM1670865,GSM1670870,GSM1670868,GSM2029135,GSM2029132,GSM1670867,GSM1517089		GSM1517087,GSM1517088	GSM558468	GSM2029140,GSM779435,GSM2029143,GSM2769885,GSM2769884,GSM2029141,GSM1517092,GSM2064461,GSM1846780,GSM1846779,GSM1846804,GSM1846800,GSM2029138,GSM2029144,GSM1846784,GSM2029139,GSM1482878,GSM2769886,GSM2769888,GSM2029147,GSM2029146,GSM2029145,GSM2029137,GSM2029142,GSM1517091,GSM566169,GSM2769887,GSM501713,GSM418300,GSM1846782	GSM418304,GSM418303,GSM418302,GSM418301,GSM1277114,GSM1277115,GSM1477300,GSM2029155,GSM2029154,GSM2029153,GSM2029152,GSM2029151,GSM2029150,GSM2029149,GSM2029148
HepG2:Epithelium:Liver		GSM748507,GSM646559,GSM748508,GSM816662,GSM736637,GSM736639,GSM748509	GSM646355,GSM2740935,GSM2740936,GSM2740934,GSM733743,GSM1670897,GSM2740937,GSM646356	GSM869000,GSM868998,GSM646357,GSM646358,GSM945231,GSM733754	GSM798321,GSM1447102,GSM646361,GSM1447104	GSM646363,GSM646362,GSM733693	GSM868999,GSM646364,GSM646365,GSM868997,GSM1670895,GSM733737,GSM945182	GSM646366,GSM646367,GSM733638	GSM1003519	ENCFF168QKW,ENCFF831QQF	ENCFF032RDN,ENCFF288HIT
IMR90:Fibroblast:Lung		GSM530666,GSM530665,GSM468801,GSM723024,GSM1008586,GSM468792	GSM1055819,GSM1915114,GSM1915115,GSM469966,GSM2098186,GSM1055818,GSM1442703,GSM2098176,GSM1915113,GSM1418964,GSM2341643,GSM2098185,GSM521887,GSM469967,GSM1442704,GSM1418963,GSM1154047,GSM2098178,GSM2098177		GSM1055815,GSM1055814,GSM521898,GSM521897,GSM521895,GSM1418961,GSM1418962	GSM521900,GSM521899,GSM1526934,GSM1526935	GSM2067930,GSM1922391,GSM942084,GSM1418960,GSM942088,GSM521901,GSM942096,GSM942087,GSM942095,GSM1922389,GSM942118,GSM942093,GSM942099,GSM1074459,GSM942113,GSM942086,GSM942091,GSM2067932,GSM942073,GSM1074457,GSM942077,GSM942072,GSM942071,GSM942083,GSM897560,GSM942085,GSM1418959,GSM942078,GSM897556,GSM1922393,GSM2067931,GSM942094,GSM1055816,GSM942092,GSM942110,GSM942117,GSM942090,GSM942089,GSM94208…	GSM521912,GSM469973,GSM802402,GSM802401		ENCFF198QFQ,ENCFF685UUT
Jurkat:T+Lymphocyte:Blood	GSM2411157,GSM2411167,GSM2411164,GSM2411165,GSM2411158,GSM2411163,GSM2411160,GSM2411162,GSM2411166,GSM2411156,GSM2411159,GSM2411161	GSM736501,GSM736492	GSM1603211,GSM1431909,GSM1519638,GSM1296384,GSM1519642,GSM1519634,GSM1697882,GSM1246865,GSM1603210		GSM1603225,GSM1603224	GSM2279070,GSM2279069,GSM2279068,GSM2279067,GSM2279066,GSM2279065,GSM2279064,GSM2279063	GSM1465000,GSM2794438,GSM1464994,GSM1465001,GSM1464999,GSM1465019,GSM2794436,GSM2794439,GSM1465003,GSM1464992,GSM1465002,GSM1464996,GSM1603213,GSM2794437,GSM1464990,GSM945267,GSM1603212			ENCFF606PUF,ENCFF279WMO
K562:Erythroblast:Bone+Marrow	GSM2439073,GSM1782765,GSM1977060,GSM2695561,GSM2439068,GSM2439074,GSM2695560,GSM1977061,GSM2439079,GSM2439070,GSM2439077,GSM1977059,GSM2439078,GSM2695565,GSM2695564,GSM2439072,GSM2695563,GSM2695562,GSM2439071,GSM2439069,GSM2439076,GSM1977058,GSM2439075	ENCSR215FCQ_1,GSM1008558,ENCSR815JAA_1,ENCSR447ULX_1,ENCSR165BGV_1,ENCSR873PLF_1,ENCSR901BRM_1,ENCSR967DXR_1,GSM646567,ENCSR561XZU_1,ENCSR101TGA_2,ENCSR622RJN_2,ENCSR945ENZ_1,ENCSR627GNV_1,ENCSR914PJE_1,ENCSR636VCX_2,ENCSR636VCX_1,ENCSR643OAB_1,ENCSR622RJN_1,GSM1496625,ENCSR518HJD_1,ENCSR627GNV_2,ENCSR087QUG_1,GSM816655,GSM623516,ENCSR514EOB_1,ENCSR167DFU_1,ENCSR064EFK_1,ENCSR577TXK_1,ENCSR048BUO…	GSM1918426,GSM1918448,GSM1918451,GSM2877111,GSM1918452,GSM1918477,GSM1918564,GSM646434,GSM2309711,GSM1918576,GSM1918562,GSM1918571,GSM733656,GSM2877103,GSM1918445,GSM2877112,GSM1918570,GSM1918574,GSM1918479,GSM2877104,GSM2877119,GSM2309712,GSM646435,GSM1918475,GSM1918471,GSM1918566,GSM1918472,GSM1918427,GSM1918476,GSM1918447,GSM1918478,GSM1918575,GSM1918572,GSM1918473,GSM1918569,GSM1918450,GSM287…	GSM610338,GSM608167,GSM608166,GSM646437,GSM646436,GSM1141671,GSM733658,GSM945228,GSM1782739,GSM1782740,GSM1918430,GSM1918432,GSM1918453,GSM1918454,GSM1918456,GSM1918457,GSM1918459,GSM1918460,GSM1918480,GSM1918483,GSM1918484,GSM1918486,GSM1918487,GSM1918577,GSM1918578,GSM1918579,GSM1918580,GSM1918581,GSM1918582,GSM1918583,GSM1918584,GSM1918585,GSM1918586,GSM1918587,GSM1918588,GSM1918589,GSM1918590…	GSM646440,GSM1782706,GSM788370,GSM646441,GSM733692,GSM788085,GSM610339,GSM788371,GSM1782707	GSM646442,GSM646443,GSM733651	GSM1918533,GSM1918610,GSM2895352,GSM1782741,GSM1918528,GSM1918601,GSM1918531,GSM1918637,GSM1918599,GSM1918644,GSM1918655,GSM2140617,GSM2140614,GSM1918615,GSM1918643,GSM608165,GSM1918616,GSM1918652,GSM1918603,GSM1141672,GSM1918522,GSM865282,GSM2140616,GSM1918525,GSM1918517,GSM1918614,GSM945165,GSM1918613,GSM1918519,GSM945299,GSM1918529,GSM1918653,GSM1918609,GSM1782742,GSM1918524,GSM1918536,GSM1918…	GSM646447,GSM646446,GSM733778,GSM788082	GSM607494,GSM607493,GSM646448,GSM646449,GSM733776,GSM1819880,GSM1819881,GSM1819882,GSM1819883,GSM1819884,GSM1819885,GSM1819886,GSM1819887,GSM1819888,GSM1819889,GSM1819890,GSM1819891,GSM1819892,GSM1819893,GSM1819894,GSM1821908,GSM1821907,GSM1846192	ENCFF742CVV,ENCFF222UVT	ENCFF394DBM,ENCFF717VJK
LCL:Lymphoblastoid:Blood	GSM2898868,GSM2898863,GSM2898866,GSM2898852,GSM2898861,GSM2898856,GSM2898860,GSM2898855,GSM2898870,GSM2898854,GSM2898853,GSM2898871,GSM2898869,GSM2898857,GSM2898862,GSM2898859,GSM2898864,GSM2898865,GSM2898867,GSM2898858		GSM2597212,GSM2597207,GSM2597210,GSM2597205,GSM2597211,GSM2597208,GSM2597206,GSM2597204,GSM2597209		GSM1958045		GSM593367,GSM593365,GSM1958043,GSM593366
LNCaP:Epithelium:Prostate	GSM2186481,GSM2186479,GSM2186476,GSM2186480,GSM2186477,GSM2186478	GSM822388,GSM816637,GSM1255276,GSM822387,GSM759667,GSM1255271,GSM1255270,GSM1255283,GSM1255264,GSM1255262,GSM1255279,GSM1255265,GSM1255274,GSM1255269,GSM736603,GSM1255273,GSM759668,GSM1255275,GSM816634,GSM1255278,GSM1255272,GSM1255268,GSM1255267,GSM1255266,GSM1255277,GSM736565,GSM1255263	GSM1862997,GSM1907213,GSM1907214,GSM1862999,GSM1249448,GSM1862988,GSM1862991,GSM1862992,GSM1862989,GSM1863002,GSM1862994,GSM1862985,GSM1862998,GSM1862986,GSM1862995,GSM1862987,GSM1862996,GSM1902615,GSM1862993,GSM686937,GSM686938,GSM1863000,GSM1863001,GSM1862990,GSM1249447,GSM1863004,GSM1863003		GSM2277154,GSM1527828,GSM1410780,GSM1907209,GSM1902616,GSM1527829,GSM353634,GSM1145323,GSM2277155,GSM1907210	GSM759666,GSM759665,GSM686934,GSM686933,GSM686932,GSM686931,GSM503905,GSM503904,GSM503903,GSM353635,GSM2058767,GSM2058766,GSM2058761,GSM2058760,GSM2058753,GSM2058752,GSM2058747,GSM2058746,GSM1891831,GSM1891829	GSM1907212,GSM353615,GSM984399,GSM353614,GSM947524,GSM984400,GSM503907,GSM1527827,GSM686935,GSM503906,GSM945240,GSM1907211,GSM353613,GSM1410781,GSM1527826,GSM353616,GSM353626
LoVo:None:Colon		GSM2224597,ENCSR503BEM_2,ENCSR503BEM_1	GSM2224582		GSM1208810		GSM1208811
MCF-10A:Epithelium:Breast	GSM2357377,GSM2357379,GSM2357380,GSM2357378,GSM2357376	GSM2676284,GSM2676285,GSM2676282,GSM2676283	GSM2474898,GSM2474893,GSM2676311,GSM2676309,GSM2676312,GSM2474888,GSM2175782,GSM2474897,GSM2474891,GSM2474904,GSM1874950,GSM1829629,GSM2474889,GSM2258704,GSM2676310,GSM2474902,GSM2474899,GSM2474895,GSM2175781,GSM2474896,GSM2258705,GSM2676307,GSM2474890,GSM1874951,GSM2676308,GSM2474901,GSM2474903,GSM2474892,GSM2474900,GSM2676306,GSM2474894		GSM2676321,GSM2676326,GSM2676324,GSM2676322,GSM2258711,GSM2676323,GSM2676327,GSM2258710		GSM2676329,GSM2676330,GSM2676328,GSM2258712,GSM2258713,GSM2949414	GSM2258716,GSM2258717
MCF-7:Epithelium:Breast	GSM2714247,GSM2714245,GSM2714244,GSM2714246	GSM1008603,GSM822390,GSM816670,GSM816627,GSM1008581,GSM736581,GSM1024784,GSM1255282,GSM1024783,GSM1496626,GSM1255281,GSM822389,GSM1008565,GSM736588,GSM1255280,GSM1024767,GSM1024764,GSM1858661	GSM2258722,ENCSR752UOD_4,GSM945854,GSM2175785,GSM2483409,GSM986078,GSM2483416,GSM1382482,GSM2476263,GSM1481570,GSM2483420,GSM2476261,GSM1402797,GSM1383859,GSM2483423,GSM1523090,GSM2483421,GSM2476262,GSM1523089,GSM1382473,GSM1115993,GSM1481572,GSM1382483,GSM1115992,GSM946850,GSM986077,GSM2671298,GSM1523092,GSM1693017,GSM2258723,GSM1523087,GSM986080,GSM2175784,GSM2570011,GSM1523088,GSM1481571,GSM14…	GSM588565,GSM588564,GSM1369947,GSM1383860,GSM949580,ENCSR761DLU_1,ENCSR761DLU_2,GSM2258725,GSM2258724	GSM986083,GSM1382479,GSM1115994,GSM986081,GSM986082,GSM588569,GSM946849,GSM986084,ENCSR493NBY_2,GSM1383861,ENCSR493NBY_1,GSM2258729,GSM2258728,GSM1382468,GSM1382469,GSM1382478,GSM588568	GSM594607,GSM594606,GSM822391,GSM822392,GSM771028,GSM771029,GSM1122654,GSM1122655	ENCSR985MIB_1,GSM1122656,GSM2570007,GSM945269,GSM2570010,GSM1462968,ENCSR985MIB_2,GSM451988,GSM1382470,GSM2258730,GSM2570004,GSM451987,GSM1322273,GSM588570,GSM1462965,GSM1382480,GSM1383862,GSM588571,GSM1382481,GSM1382471,GSM1122657,GSM2258731,GSM2570001	GSM588573,GSM588572,GSM1462966,GSM1462969,GSM2258734,GSM2258735	GSM588567,GSM588566,GSM946852,GSM945857,GSM1462967,GSM1462970,GSM2258736,GSM2258737	ENCFF921PJP,ENCFF967AOT	ENCFF122RKM,ENCFF356ZLC
MDA-MB-231:Epithelium:Breast	GSM1855978,GSM2439560,GSM1855976,GSM1855977,GSM1855982,GSM1855979,GSM1855983,GSM2439558,GSM1855980,GSM1855981,GSM1855984,GSM2439559	GSM2242135,GSM2242137,GSM2242136	GSM1855996,GSM1693018,GSM2036929,GSM1855994,GSM1693019,GSM1855991,GSM1204474,GSM1204475,GSM1855992,GSM1855993,GSM1855995		GSM1204470,GSM1204471	GSM425484	GSM1204472,GSM2323837,GSM1204473,GSM2323836	GSM1619765,GSM1619766,GSM1619767,GSM1619768
NHDF-Ad:Fibroblast:Skin		GSM736567,GSM736520	GSM733662		GSM1003526	GSM733753	GSM733650	GSM733709
NHEK:Keratinocyte:Skin	GSM2035773,GSM2035768,GSM2035770,GSM2035769,GSM2035771,GSM2035772	GSM816635,GSM623517,GSM736545,GSM736556	GSM2035809,GSM733674,GSM1662339,GSM646456,GSM1666386,GSM646457,GSM1662338,GSM2035810,GSM2035817,GSM2035816		GSM646462,GSM1662333,GSM733698,GSM2035821,GSM646463,GSM2035813,GSM2035814,GSM1666383,GSM1662332,GSM2035820	GSM646465,GSM646464,GSM733686	GSM1666384,GSM2035812,GSM1662334,GSM945175,GSM2035818,GSM2035819,GSM646466,GSM1662335,GSM2035811,GSM733720,GSM646467	GSM646468,GSM646469,GSM733665
NHLF:Fibroblast:Lung		GSM1014509,GSM736612,GSM736536	GSM646476,GSM646477,GSM733646		GSM646483,GSM733649,GSM646482	GSM646484,GSM646485,GSM733781	GSM945262,GSM646487,GSM733723,GSM646486	GSM646489,GSM646488,GSM733652
None:Astrocyte:Brain		GSM849026,GSM736584,GSM736544	GSM733763		GSM733710	GSM1003533	GSM733747	GSM1003534
None:B+Lymphocyte:Blood	GSM1832759,GSM1832757,GSM1832755,GSM1832754,GSM1832758,GSM1832753,GSM1832756,GSM1832752	GSM1008588,GSM1024766,GSM1014525,GSM1024765,GSM701500	GSM1523620,GSM1523618,GSM1027287,GSM1523610,GSM1003459,GSM1523622,GSM1523614,GSM998997,GSM998996		GSM998994,GSM971340,GSM998995	GSM1003471	GSM945229,GSM971341,GSM773476,GSM945198			ENCFF474IAB,ENCFF129QAV
None:Cardiomyocyte:None	GSM2898838,GSM2898846,GSM2898843,GSM2898850,GSM2898840,GSM2898845,GSM2898848,GSM2898849,GSM2898839,GSM2898844,GSM2898841,GSM2898842,GSM2898851,GSM2898847		GSM2047025,GSM2280028,GSM2279998,GSM2280036,GSM2279965,GSM2280005,GSM2279973,GSM2280013,GSM2279989,GSM2280021,GSM2279957		GSM2047027		GSM2279960,GSM2279968,GSM2280031,GSM2280008,GSM2280039,GSM2279978,GSM2280016,GSM2280024,GSM2279987,GSM2047024,GSM2279997
None:Embryonic+Stem+Cell:Embryo		GSM816629	GSM1705261,GSM1112829,GSM1705260,GSM1273665,GSM1705252,GSM1112824,GSM1705251,GSM1273660,GSM1273670		GSM997254	GSM1273658,GSM1273663,GSM1273668	GSM1273669,GSM1273664,GSM1467728,GSM1521729,GSM997221,GSM1112843,GSM1273659,GSM1467729
None:Endothelial+Cell:Umbilical+Vein	GSM2202931,GSM2202930	GSM736542,GSM736521,GSM736577,GSM1009643,GSM1009641,GSM1009646,GSM736591,GSM736627,GSM736533,GSM736554,GSM1009644,GSM736511,GSM736571,GSM1024745,GSM736611,GSM736573,GSM1009639,GSM736509,GSM736609,GSM816646,GSM1009645,GSM736523,GSM736575,GSM1009640,GSM623515,GSM736507,GSM1024747,GSM1014528,GSM736599,GSM1009642,GSM736624	GSM1305205,GSM646414,GSM1009623,GSM733691,GSM1214674,GSM1154046,GSM1226370,GSM646415,GSM945521,GSM945520,GSM1009626,GSM1214677,GSM1214676,GSM1305206,GSM1009624,GSM1009625,GSM1226371,GSM2442790,GSM1154045,GSM1305204,GSM809015,GSM1214675		GSM2442787,GSM646421,GSM955981,GSM955982,GSM733690,GSM646420	GSM646423,GSM646422,GSM733683,GSM2442786	GSM945163,GSM2442785,GSM646425,GSM955984,GSM1305208,GSM1305209,GSM955983,GSM733673,GSM945181,GSM646424,GSM1208344,GSM1208343,GSM1305207	GSM646427,GSM646426,GSM733735,GSM1831036,GSM1831035,GSM1831034,GSM1831033,GSM1831032,GSM1831031,GSM1831028,GSM1831027,GSM1831026		ENCFF770MAV,ENCFF779OCC
None:Epithelium:Lung		GSM665827,GSM595924,GSM595930,GSM595921,GSM595927,GSM595916,GSM849025,GSM665807,GSM665828,GSM530656,GSM595925,GSM665806,GSM595929,GSM595915,GSM530662,GSM665832,GSM665808,GSM665805	GSM1013123,GSM2493806,GSM906395,GSM2493807		GSM706853,GSM1059443,GSM910572,GSM2493805,GSM669969,GSM2493804,GSM621429		GSM915336,GSM621417,GSM621405,GSM1227065	GSM621400,GSM706854
None:Epithelium:Mammary+Gland		GSM646561,GSM753974,GSM736541,GSM736628,GSM736634,GSM753973,GSM1024609,GSM736552	GSM733660,GSM646374,GSM646375,GSM1383853		GSM613885,GSM646380,GSM646381,GSM733705,GSM613870,GSM613876,GSM613868,GSM1383855	GSM646382,GSM646383,GSM733654	GSM1280519,GSM1003732,GSM1295085,GSM1280522,GSM1003718,GSM1003709,GSM1003724,GSM613874,GSM1003738,GSM1003715,GSM613869,GSM1280526,GSM1003741,GSM1280527,GSM733712,GSM1003712,GSM646385,GSM945159,GSM945290,GSM646384,GSM641814,GSM1383856,GSM1003729,GSM641817,GSM1003735,GSM1003721,GSM693277	GSM613889,GSM646387,GSM646386,GSM693276,GSM733713
None:Fibroblast:Foreskin		GSM774241,GSM817169,GSM774240,GSM909312,GSM817170	GSM2066625,GSM1127076,GSM1127060,GSM2066624		GSM941717,GSM817234		GSM2066626,GSM1295095,GSM941718,GSM2066619,GSM2066618,GSM2066617,GSM1295099,GSM817235,GSM2066628
None:Haematopoietic+Progenitor+Cell:Cord+blood		GSM723022	GSM772894,GSM772885,GSM772870		GSM772734,GSM706845,GSM773043,GSM537628,GSM669907		GSM669943,GSM773041,GSM537629
None:Keratinocyte:Foreskin		GSM817197,GSM817196,GSM817194,GSM817195,GSM1027350	GSM1607396,GSM2572315,GSM2572313,GSM2228903,GSM1127077,GSM958156,GSM2228902,GSM2572314		GSM958161,GSM2228901,GSM941736,GSM2228900,GSM1607395		GSM958155,GSM941735,GSM1607397			ENCFF362SNP,ENCFF810IPI
None:Keratinocyte:None	GSM1645709		GSM2496163,GSM2496165,GSM1446921,GSM2496164,GSM2247244,GSM1446922,GSM2496166,GSM2496162,GSM1645725,GSM2496160,GSM1568247,GSM2496161,GSM2247241,GSM1446919,GSM1568248,GSM2247242,GSM1645724,GSM1446920,GSM2496159,GSM2247245		GSM1645722,GSM1645723,GSM1568244		GSM1568245
None:Macrophage:Blood	GSM2592781,GSM2592782,GSM2592784,GSM2592783	GSM1406342,GSM1406352,GSM1406346,GSM1406338,GSM1406347,GSM1406339,GSM1406357,GSM1406340,GSM1406345,GSM1406344,GSM1406355,GSM1406341,GSM1406351,GSM1406343,GSM1406350,GSM1406356	GSM1625977,GSM1625978,GSM2695649,GSM1625979,GSM2695648,GSM1406317,GSM1406311,GSM1406314,GSM1625980		GSM1406313,GSM1625975,GSM1406310,GSM1625974,GSM1625973,GSM1406316,GSM1625976		GSM1146439,GSM1406309,GSM1146440,GSM2592801,GSM1406312,GSM1406315,GSM1146441,GSM1146442,GSM2592802
None:Monocyte:Blood	GSM2679866,GSM2679899,GSM2679888,GSM2679891,GSM2679890,GSM2679901,GSM2679869,GSM2325681,GSM2679894,GSM2325690,GSM2679884,GSM2325691,GSM2679886,GSM2679865,GSM1708266,GSM2679902,GSM2679877,GSM1708263,GSM2325682,GSM2679897,GSM2679903,GSM2243041,GSM2325687,GSM1708267,GSM2325689,GSM2325688,GSM2679878,GSM2679880,GSM2679867,GSM2679895,GSM1708262,GSM1708253,GSM2325685,GSM2679885,GSM2679896,GSM2679868,GSM…	GSM1406348,GSM665840,GSM736513,GSM701541,GSM701503,GSM1102736,GSM1406354,GSM1406349,GSM1406353,GSM1008582,GSM1024791	GSM2263011,GSM2790817,GSM2310584,GSM995356,GSM2262956,GSM2679933,GSM2793981,GSM2790815,GSM2790824,GSM2262999,GSM2792930,GSM2262990,GSM2793982,GSM1102782,GSM2262977,GSM2263053,GSM2263009,GSM2263034,GSM2262935,GSM1057017,GSM2262988,GSM2262970,GSM1057020,GSM995355,GSM995359,GSM2263036,GSM2793983,GSM2679936,GSM1057019,GSM2262933,GSM2263010,GSM2262981,GSM2262929,GSM2790814,GSM2262969,GSM2790822,GSM226…		GSM2792932,GSM2263049,GSM2263023,GSM2262994,GSM2263008,GSM2263052,GSM2262983,GSM2263020,GSM2263006,GSM2262972,GSM2263013,GSM2262953,GSM2262943,GSM2263030,GSM1127143,GSM2262928,GSM995353,GSM2262950,GSM2263045,GSM2262984,GSM1003535,GSM2263007,GSM2263050,GSM2262979,GSM2262959,GSM995358,GSM2263021,GSM2262961,GSM2263002,GSM2263033,GSM788084,GSM2262924,GSM2262946,GSM2263003,GSM2262996,GSM2262991,GSM226…	GSM1003516	GSM2178529,GSM2262965,GSM2178525,GSM2262925,GSM2262927,GSM2679918,GSM945225,GSM2679928,GSM2679925,GSM1268006,GSM2679924,GSM2262952,GSM2679921,GSM2310586,GSM2178530,GSM2310587,GSM2262926,GSM2263046,GSM1102797,GSM1320321,GSM1151311,GSM2743842,GSM2178527,GSM2262940,GSM2262987,GSM2263043,GSM2262936,GSM1003536,GSM2262971,GSM2263031,GSM2263039,GSM2263048,GSM2679922,GSM2679927,GSM2743840,GSM2263016,GSM2…	GSM613883,GSM613879,GSM1003515,GSM1320314,GSM1320318,GSM1320322,GSM1320326
None:Myoblast:Skeletal+Muscle		GSM1024788,GSM736560,GSM1014514,GSM736553,GSM736530	GSM646395,GSM646394,GSM733755,GSM733666		GSM646401,GSM646400,GSM733761,GSM733661	GSM646402,GSM646403,GSM733768,GSM733700	GSM646404,GSM733738,GSM733637,GSM646405	GSM646407,GSM646406,GSM733775,GSM733639
None:Neural+Progenitor+Cell:None		ENCSR963ALV	GSM1521740,GSM1521730,GSM1521745,ENCSR449AXO_2,GSM1521755,GSM1521750,GSM1521735,ENCSR449AXO_1		GSM1521742,GSM1521737,GSM1521752,GSM1521757,GSM1521747,GSM1521732	ENCSR645BCH_1,ENCSR645BCH_2	GSM1643801,GSM1521738,GSM1521733,GSM1643802,GSM1521748,ENCSR661MUS_2,ENCSR661MUS_1,GSM1643800,GSM1521743,GSM1643799,GSM1521758,GSM1521753	GSM1631887,ENCSR105NMJ_1,ENCSR105NMJ_2
None:Neural+crest+cell:Cranial	GSM1817203,GSM1817205,GSM1817204,GSM1817207,GSM1817206		GSM1817160,GSM1817158,GSM1817157,GSM1817161,GSM714807,GSM1817154,GSM1817159,GSM1817152,GSM1817156,GSM1817153,GSM1817155,GSM1817151		GSM714808,GSM1817171,GSM1817170		GSM1817176,GSM714809,GSM1817174,GSM1817175
None:Neuron:None	GSM2065328,GSM2065331,GSM2065329,GSM2065330,GSM2065332,GSM2065333	ENCSR626RVD_1,ENCSR626RVD_2	ENCSR905TYC_2,ENCSR905TYC_1,GSM2464861		GSM2464860,ENCSR301AEA_2,GSM1831756,ENCSR301AEA_1,GSM772785	ENCSR821IAK_1,ENCSR821IAK_2	ENCSR849YFO_2,ENCSR849YFO_1,GSM772776	ENCSR531QHM_1,ENCSR531QHM_2
None:None:Brain		GSM816636,ENCSR475VQD_1,ENCSR475VQD_2,ENCSR595CSH	GSM1866098,GSM1660038,GSM1866088,GSM1866060,GSM1660036,GSM1866082,GSM1660037,GSM1866070,GSM1866064,GSM1866080,GSM1866074,GSM1660034,GSM772832,GSM1866068,GSM1866066,GSM1866084,GSM1112811,GSM1866076,GSM1660028,GSM1866090,GSM1866062,GSM1660042,GSM1866094,GSM1660045,GSM1866072,GSM1866078,GSM1660031,GSM1660039,GSM1835835,GSM1660043,GSM1660033,GSM1660030,GSM1660040,GSM1835853,GSM1835838,GSM2101766		GSM1866122,GSM1835836,GSM1866130,GSM806942,GSM1866116,GSM1866085,GSM1835839,GSM1866132,GSM1866099,GSM1866126,GSM1866136,GSM1866118,GSM1866095,GSM1835858,GSM1866134,GSM1866124,GSM806939,GSM1866123,GSM772830,GSM1866128,GSM806934,GSM1835854,GSM1866091		GSM1866125,GSM1866119,GSM1866086,GSM1866100,GSM1866131,GSM621457,GSM1821388,GSM1835859,GSM1821389,GSM1835840,GSM1866137,GSM1821391,GSM1866120,GSM806940,GSM1866135,GSM806943,GSM1866096,GSM1835837,GSM1866092,GSM1866133,GSM1821392,GSM1866121,GSM772829,GSM1866127,GSM806935,GSM1866117,GSM1866129	GSM772778		ENCFF895SMO,ENCFF272FZL
None:None:Kidney		ENCSR768OLL_1,ENCSR097BWW_1,ENCSR066WZJ_1,ENCSR768OLL_2	GSM1835844,GSM2293466,GSM2293405,GSM2293474,GSM2293450,GSM1835850,GSM2293458,GSM2293417,GSM1960253,GSM2293425,GSM2293434,GSM2293413,GSM1835847,GSM1960255,GSM2293442		GSM2293433,GSM1835848,GSM2293418,GSM1835845,GSM2293406,GSM2293426,GSM2293414,GSM2293465,GSM2293457,GSM1835851,GSM2293441,GSM2293449		GSM2293432,GSM2293415,GSM2293440,GSM2293464,GSM1960245,GSM2293456,GSM2293448,GSM2293427,GSM2293407,GSM2293419,GSM1835852,GSM1835849,GSM1960247,GSM1835846,GSM1708663			ENCFF089YYE,ENCFF726QMC
None:None:Pancreas	GSM2549747	ENCSR522WLH_1,ENCSR228IKB_2,GSM1027326,ENCSR228IKB_1,GSM1027335	GSM1013129,GSM1606434,GSM1606435,ENCSR596PFU_1,ENCSR520BIM_2,GSM906397,GSM1606427,ENCSR520BIM_1,GSM1606426		GSM1013149,GSM910576,ENCSR348TQM_1,ENCSR827NKO_2,ENCSR827NKO_1		GSM910581,ENCSR876DCP_2,ENCSR554RQQ_2,ENCSR876DCP_1,GSM1227070,ENCSR554RQQ_1			ENCFF573RZC,ENCFF696QDX
None:None:Retina		ENCSR474GZQ_1,ENCSR820ICX_1,ENCSR474GZQ_4,ENCSR621ENC_1,ENCSR474GZQ_2,ENCSR474GZQ_3,ENCSR621ENC_2,ENCSR621ENC_3	GSM2316311,GSM2316312,GSM2865066,GSM2865069,GSM2865068,GSM2316310,GSM2316309,GSM2865067,GSM2316313		GSM2865070,GSM2865071,GSM2316330,GSM2316327,GSM2316329,GSM2316326,GSM2865073,GSM2316328,GSM2865072	GSM2316337,GSM2316336,GSM2316335,GSM2316334,GSM2316333,GSM2316332,GSM2316331	GSM2316339,GSM2316338,GSM2316342,GSM2316340,GSM2316341
None:None:Sigmoid+Colon		ENCSR592DQC_1,ENCSR907VOR_1	GSM915331,GSM910559		GSM956023,GSM956020		GSM956024,GSM1227072
None:None:Stomach		GSM1027320,ENCSR095GWE_2,GSM1027325,ENCSR095GWE_1	GSM1252274,GSM1252324,GSM1013122,GSM910555,GSM1252278,GSM1013128,GSM1227053,GSM1252316,GSM1252312,GSM1252294,GSM1252290,GSM1252286,GSM1252320,GSM1252282		GSM1013147,GSM1252291,GSM910574,GSM1252323,GSM1252283,GSM1252279,GSM1252295,GSM1252315,GSM1252275,GSM1252311,GSM1252319,GSM1252287,GSM772907		GSM1252307,GSM1252310,GSM1252318,GSM1227064,ENCSR129NCV_1,GSM910579,GSM1252314,GSM1252304,GSM1252305,GSM1252308,GSM772942,GSM1252306,GSM1252303,GSM1252322	GSM772941		ENCFF700TIR
None:Osteoblast:Bone		GSM816654	GSM733739		GSM733704	GSM733779	GSM1003506,GSM871040
None:T+Lymphocyte:Blood	GSM2863019,GSM2710920,GSM2710919,GSM2863018,GSM2710916,GSM2710918,GSM2863020,GSM2710923,GSM2863033,GSM2863031,GSM2710917,GSM2710932,GSM2710936,GSM2710931,GSM2710939,GSM2710929,GSM2710934,GSM2710927,GSM2710930,GSM2710933,GSM2710924,GSM2710928,GSM2710925,GSM2710922,GSM2710937,GSM2710915,GSM2710938,GSM2710935,GSM2710921,GSM2710926	GSM665839,GSM665837,GSM665813,GSM701491,GSM1024741,GSM817160,GSM665838,GSM817166,GSM701489,GSM1024744,GSM1036373,GSM1036374,GSM1058790,GSM1059530,GSM1014523,GSM774201,GSM701539,GSM701499,GSM1014537,GSM701488,GSM1024782,GSM1036259,GSM701540,GSM665812,GSM701516,GSM1024789	GSM773004,GSM1847880,GSM1841083,GSM1847905,GSM1847913,GSM997233,GSM1847911,GSM999004,GSM1847903,GSM1056920,GSM999005,GSM999001,GSM1847875,GSM772963,GSM1847892,GSM1841087,GSM1841084,GSM1847868,GSM1847914,GSM1056940,GSM1847888,GSM1847889,GSM1847867,GSM1847896,GSM1847882,GSM997239,GSM1841085,GSM1847921,GSM1841088,GSM1847894,GSM1847878,GSM1847904,GSM1847897,GSM1847869,GSM1056941,GSM772987,GSM772905,G…		GSM1056952,GSM999002,GSM1056947,GSM1056946,GSM998998,GSM999003,GSM772884,GSM772902,GSM998999,GSM1056954,GSM1414740,GSM997243,GSM997235,GSM997262,GSM772924,GSM1414736,GSM772851,GSM1220569,GSM772896,GSM997229,GSM1056944,GSM1056945,GSM1056953,GSM997224,GSM916024,GSM648492,GSM1220567,GSM772849,GSM772928,GSM997268,GSM417821,GSM997245,GSM772860,GSM772973,GSM772985,GSM772869,GSM613814,GSM1056955,GSM1058…	GSM1297924,GSM1297925,GSM1297926,GSM1297927,GSM1297928,GSM1297929,GSM1297930,GSM1297931,GSM1297932,GSM1297933,GSM1297934,GSM1297935,GSM1297936,GSM1297937,GSM1297938,GSM1297939,GSM1297940,GSM1297941,GSM1297942,GSM1297943,GSM1297944,GSM1297945,GSM1297946,GSM1297947,GSM1297948,GSM1297949,GSM1297950,GSM1297951,GSM1297952,GSM1297953,GSM1297954,GSM1297955,GSM1297956,GSM1297957,GSM1297958,GSM1297959,GSM…	GSM1847952,GSM1847964,GSM315955,GSM1033555,GSM772986,GSM1847946,GSM997232,GSM613881,GSM1847959,GSM1847961,GSM1847945,GSM648493,GSM1102798,GSM1847955,GSM916027,GSM1847943,GSM1847947,GSM1847953,GSM1847975,GSM997246,GSM1847951,GSM1847940,GSM1847937,GSM1847970,GSM1847978,GSM1847950,GSM1847987,GSM1847934,GSM772852,GSM1033574,GSM1847974,GSM1847933,GSM1847963,GSM1847957,GSM1847928,GSM315956,GSM1102799,G…	GSM393960,GSM393959,GSM393958,GSM613813,GSM543004
None:iPSC:None		GSM1008600,ENCSR746ZPP_1,ENCSR314EZY_2,ENCSR004SUL_2,GSM1008569,GSM1008570,ENCSR004SUL_1,ENCSR314EZY_1	GSM2507475,GSM2507474,ENCSR729ENO_2,GSM773033,ENCSR729ENO_1,GSM772848		ENCSR857LLS_1,GSM772804,ENCSR249YGG_1,GSM772767,GSM773028,ENCSR249YGG_2,GSM772845,ENCSR307OAJ_1		GSM773029,GSM1643803,GSM841176,GSM841173,GSM2427965,ENCSR927PHF_1,GSM841172,GSM772844,ENCSR735CJR_1,GSM2507478,GSM841171,GSM841174,GSM841175,GSM2507479	GSM772843,GSM773030
PANC-1:None:Pancreas		GSM736519,GSM736517	GSM1574240,GSM2466037,GSM2466034,GSM2466036,GSM2466035,GSM818826		GSM818827		GSM945261			ENCFF521IXT,ENCFF911UFE
PrEC:Epithelium:Prostate		GSM1024743,GSM1024742	GSM2060768,GSM1383865		GSM2060769,GSM2060770,GSM1383867		GSM947523,GSM1383868
RS4:B+Lymphocyte:None		GSM1841293	GSM1841292,GSM1841303		GSM1841289,GSM1841300	GSM1841290,GSM1841301	GSM941545,GSM1841302,GSM1841291
RWPE1:Epithelium:Prostate		GSM1008595,GSM1541008	GSM2080917,GSM2080918,GSM1541010,GSM1541009		GSM1541016,GSM1541015		GSM1541017,GSM1541018
Raji:B+Lymphocyte:Blood	GSM1602243		GSM1602237,GSM1602238,GSM1976303,GSM2473266,GSM2473264,GSM1356063		GSM2473258,GSM2473256,GSM1976294		GSM2473261,GSM1976295,GSM1602241,GSM1277990,GSM2473260,GSM1976305
Rh4:rhabdomyosarcoma:None		GSM2214102,GSM2214101,GSM2214103	GSM2214104		GSM2214107	GSM2214108	GSM2214109
SH-SY5Y:None:Bone+Marrow	GSM2700775		GSM2120706,GSM1602665,GSM1532408	GSM1174716	GSM1532409		GSM518558				ENCFF468QPS,ENCFF885IYA
SK-N-MC:None:Brain		GSM736522,GSM736570	GSM1517547,GSM1517538,GSM1517545,GSM1517554,GSM1517556		GSM1517548,GSM1517557,GSM1517539		GSM1517541,GSM945264

## Sheet: Table_S4
Table S4. Summary of datasets in 64 mouse cell/tissue types.
Cell/tissue	ATAC-seq (ENCODE accession ID or GSM ID)	DNase (ENCODE accession ID or GSM ID)	H3K27ac (ENCODE accession ID or GSM ID)	H3K4me1 (ENCODE accession ID or GSM ID)	H3K4me2 (ENCODE accession ID or GSM ID)	H3K4me3 (ENCODE accession ID or GSM ID)	H3K9ac (ENCODE accession ID or GSM ID)	Gene_expression (ENCODE accession ID or GSM ID)
3T3-L1:Preadipocyte:Adipose		GSM686964,GSM686965,GSM686966,GSM686967,GSM686968,GSM686969,GSM873977,GSM873978,GSM873979,GSM873980,GSM873981,GSM873982,GSM1382275,GSM1382276,ENCSR687EAW_1,ENCSR687EAW_2	GSM535765,GSM535758,GSM535751,GSM535744,GSM801538,GSM801539,GSM1370469,GSM1370470,GSM1412455,GSM1412464,GSM1412473,GSM1412482,GSM1412491,GSM1412503,GSM1412512	GSM535764,GSM535757,GSM535750,GSM535743,GSM1370471,GSM1370472,GSM1412458,GSM1412467,GSM1412476,GSM1412485,GSM1412496,GSM1412497,GSM1412506,GSM1412515	GSM535763,GSM535756,GSM535749,GSM535742,GSM1370473,GSM1370474	GSM535762,GSM535755,GSM535748,GSM535741,GSM1017630,GSM1412459,GSM1412468,GSM1412477,GSM1412486,GSM1412498,GSM1412507,GSM1412516,GSM1893623,GSM1893633,GSM1893638,GSM1893641,GSM1971048,GSM1971049,GSM1971050,GSM1971051,GSM1971052	GSM544719,GSM544718,GSM532744
Ainv15:Embryoid+Bodies:None	GSM2128927,GSM2128926,GSM2128925,GSM2128924		GSM2128211,GSM2128205,GSM2128204,GSM2128203,GSM2128202,GSM2128183,GSM2128182,GSM2128181,GSM2128180,GSM2128179,GSM2128178	GSM2128210,GSM2128193,GSM2128192,GSM2128191,GSM2128190,GSM2128169,GSM2128168,GSM2128167,GSM2128166,GSM2128165	GSM2128197,GSM2128196,GSM2128195,GSM2128194,GSM2128173,GSM2128172,GSM2128171,GSM2128170	GSM2128201,GSM2128200,GSM2128199,GSM2128198,GSM2128177,GSM2128176,GSM2128175,GSM2128174
AtT-20:Corticotroph:Pituitary	GSM2445259,GSM2445258,GSM2445262,GSM2445260,GSM2445261		GSM1572159	GSM1572160,GSM2324091,GSM2324092		GSM2684863,GSM2684862
C2C12:Myoblast:Muscle	GSM1972411,GSM1972412,GSM1972413,GSM1972414,GSM2394779,GSM2394778,GSM2394777		GSM822520,GSM822514,GSM1101724,GSM1101723,GSM921133,GSM921132,GSM921130,GSM921131,GSM1972399,GSM1972400,GSM1972401,GSM1972402,GSM1972403,GSM1972404,GSM1972405,GSM1972406,GSM2394806,GSM2394801,GSM2478299,GSM2464968,GSM2464969,GSM2464966,GSM2464967,GSM2464975,GSM2464974,GSM2464978,GSM2464977,GSM2464976,GSM2464973,GSM2464972,GSM2464971,GSM2464970,GSM2478301,GSM2478300	GSM721289,GSM721288,GSM1197188,GSM1197187,GSM822512,GSM822518,GSM1101725,GSM1101726,GSM2394807,GSM2394802	GSM721291,GSM721290,GSM822517,GSM822511,GSM1556150,GSM1556146	GSM721293,GSM721292,GSM628005,GSM628006,GSM818946,GSM818947,GSM822510,GSM822516,GSM1101727,GSM1101728,GSM1117987,GSM1865422,GSM1865419,GSM1865408,GSM1865405,GSM2394808,GSM2394803,GSM1556151,GSM1556147	GSM721301,GSM721300,GSM2478293,GSM2478295,GSM2478294
CH12:Lymphoblastoid:Blood		GSM1014153	GSM1000117	GSM946546,GSM1000119	GSM1000116	GSM798327,GSM946528,GSM1000114	GSM1000115
E14:Embryonic+Stem+Cell:Embryo	GSM1830114,GSM1966791,GSM1966790,GSM1966789,GSM1966788,GSM1966787,GSM1966786,GSM1966785,GSM1966784,GSM1966783,GSM2341283,GSM2267971,GSM2267970,GSM2267969,GSM2267968,GSM2267967,GSM2267966,GSM2742222,GSM2742220,GSM2742221,GSM2651155,GSM2651154,GSM2742219	GSM1014154	GSM881349,GSM881357,GSM881366,GSM1000123,GSM1000126,GSM1234533,GSM859491,GSM1489707,GSM1489708,GSM1826464,GSM1871957,GSM1871958,GSM1874094,GSM1871955,GSM1871956,GSM2065709,GSM2065708,GSM2425397	GSM881352,GSM881360,GSM881369,GSM1568492,GSM1568493,GSM1568494,GSM1568495,GSM1908923,GSM1908924	GSM881353,GSM881361,GSM881370,GSM1489709,GSM1489710	GSM651193,GSM791784,GSM791785,GSM881354,GSM881362,GSM881371,GSM590111,GSM590112,GSM1258237,GSM1276701,GSM1276705,GSM1294864,GSM1294865,GSM1294866,GSM1294867,GSM1500752,GSM1500753,GSM1550780,GSM1482825,GSM1565716,GSM1871954,GSM1871953,GSM1871952,GSM1871951,GSM2165938,GSM2165937	GSM595515,GSM595516,GSM595517,GSM775313
G1E:Erythroid+progenitor:None		GSM746553,GSM1003239,GSM1516372,GSM1516373,GSM1516374,GSM1516375,GSM1516376,GSM1516377	GSM1502751,GSM1502752,GSM1502753,GSM1502754,GSM2197719,GSM2197720,GSM2197721,GSM2197722,GSM2197723	GSM746560,GSM746559,GSM946535		GSM746562,GSM746561,GSM946533
J1:Embryonic+Stem+Cell:Embryo	GSM1971065,GSM1971066,GSM1971067,GSM1971068		GSM1359831,GSM1359832,GSM1359843,GSM1487549,GSM2229379,GSM2229381,GSM2229382,GSM2229383,GSM2229384,GSM2229385	GSM1359829,GSM1359830,GSM1359842,GSM2229374,GSM2229373,GSM2229372,GSM2229371		GSM1385046,GSM1385047,GSM1385048
MEFs:Embryonic+Fibroblast:None	GSM2417073,GSM2417072,GSM2417071,GSM2417070,GSM2802872,GSM2802873,GSM2802876,GSM2802877,GSM2802874,GSM2802875,GSM2802878,GSM2802879,GSM2802881,GSM2802880		GSM2417148,GSM2417094,GSM2417195,GSM2417152,GSM1940260,GSM1940259,GSM1940258,GSM1940257,GSM1940256,GSM1940255,GSM1940254,GSM1940253,GSM1940252,GSM1940251,GSM1940250,GSM1940249,GSM1940248,GSM1940247,GSM1940246,GSM1940245,GSM2339530	GSM2417086	GSM2417082	GSM2417078	GSM2417090
NIH-3T3:Fibroblast:Embryo		GSM1014177,GSM1697056	GSM1246689,GSM1418776,GSM1418777,GSM1418778,GSM1418779,GSM1618720,GSM1618721,GSM1618722,GSM1618723	GSM1246685		GSM879920,GSM1246686,GSM1544520	GSM1246687,GSM1544522
None:B+Lymphocyte:Blood		GSM652858,GSM1014190,GSM1014170	GSM594592,GSM1441280	GSM765568,GSM765565,GSM594591,GSM1441296	GSM1441312	GSM765561,GSM594594,GSM1441328
None:B+Lymphocyte:Bone+Marrow	GSM2123186,GSM2123187,GSM2123188,GSM2123189,GSM1830110,GSM1830111,GSM1830112,GSM1830113,GSM2552264,GSM2552263,GSM2552262,GSM2552261,GSM2552260,GSM2552259,GSM2552258,GSM2552257,GSM2552256,GSM2552255,GSM2552254,GSM2552253,GSM2692235,GSM2692236,GSM2692237,GSM2692238,GSM2692239,GSM2692240,GSM2692241,GSM2692242,GSM2692243,GSM2692258,GSM2692259,GSM2692321,GSM2154973,GSM2154976,GSM2154972,GSM2154971,GSM…	GSM932968,GSM932969,GSM932970,GSM932971,GSM932972	GSM2123234,GSM2123235,GSM2123236,GSM2123237,GSM1830130,GSM1830131,GSM1830132,GSM1830133	GSM932934,GSM1897404,GSM1897403,GSM1849882,GSM1849881,GSM1849874,GSM1849873,GSM1849867,GSM1849866,GSM1849860,GSM1849859	GSM932935,GSM932936,GSM932937,GSM932938,GSM932952,GSM932953	GSM932939,GSM932940,GSM932941,GSM932942,GSM932954,GSM932955,GSM932956,GSM932957,GSM932958,GSM1830123,GSM1830122,GSM1830121,GSM1830120,GSM1849884,GSM1849883,GSM1849876,GSM1849875,GSM1849869,GSM1849868,GSM1849862,GSM1849861	GSM932943,GSM932944,GSM932946,GSM932945,GSM932959,GSM932960,GSM932961,GSM932962,GSM932963
None:B+Lymphocyte:Lymph+Node	GSM2373064,GSM2373065,GSM2373066,GSM2373067,GSM2373060,GSM2373061,GSM2373062,GSM2373063,GSM2373059,GSM2373075,GSM2373074	GSM932973,GSM932974	GSM1234495,GSM1234496,GSM1234497	GSM1234490,GSM1234491,GSM1234492		GSM1234485,GSM1234486,GSM1234487
None:B+Lymphocyte:None	GSM1635399,GSM1635400,GSM1635401,GSM1635402,GSM1635403,GSM1635404,GSM1635405,GSM1635406,GSM1635407,GSM1843335,GSM1843336,GSM2058444,GSM2058446,GSM2058447,GSM2058448,GSM2074605,GSM2074606,GSM2179824,GSM2179822,GSM2179821,GSM2410033,GSM2410032,GSM2179823	GSM1003814	GSM1524924,GSM1524925,GSM1524950,GSM1524951,GSM1285937,GSM1285938,GSM1285939,GSM1285940,GSM1285941,GSM1463441,GSM1833826,GSM1869130,GSM2058442,GSM2058443,GSM2160130,GSM2054588,GSM2310042,GSM2310041,GSM2427864,GSM2427865	GSM1285927,GSM1285928,GSM1285929,GSM1285930,GSM1285931,GSM1643924,GSM1643925,GSM1643926,GSM1643927,GSM1643928,GSM1643929,GSM1463442,GSM1463443,GSM1833827,GSM1833831,GSM1947444,GSM2310036,GSM2310035,GSM2084580,GSM2084579	GSM1843353,GSM2310038,GSM2310037	GSM1232311,GSM1509364,GSM1509365,GSM1509366,GSM1701802,GSM1463440,GSM1833828,GSM1833832,GSM1843355,GSM2054589,GSM2160131,GSM2310040,GSM2310039	GSM1545319,GSM1545320,GSM1843357,GSM2055540
None:B+Lymphocyte:Spleen	GSM2692244,GSM2692245,GSM2692246,GSM2692247,GSM2692248,GSM2692250,GSM2692251,GSM2692252,GSM2692253,GSM2692254,GSM2692255,GSM2692256,GSM2692257,GSM2692260,GSM2692261,GSM2692262,GSM2692300,GSM2692301,GSM2692302,GSM2692303,GSM2692304,GSM2692344,GSM2692345,GSM2692348,GSM2692349,GSM2754472,GSM2754473,GSM2754476,GSM2184367,GSM2184366,GSM2184369,GSM2184368,GSM2184370,GSM2184371,GSM2184372,GSM2184373,GSM…	GSM1064516,GSM1828885	GSM566961,GSM566960,GSM1234493,GSM1234494,GSM2132685,GSM2132686,GSM2184222,GSM2184221	GSM521426,GSM521421,GSM1234488,GSM1234489,GSM1234519,GSM1234520,GSM1849905,GSM1849904,GSM1849898,GSM1849897,GSM1849896,GSM1849890,GSM1849889,GSM1849888	GSM558118,GSM558117,GSM877343	GSM566975,GSM566974,GSM566955,GSM566954,GSM521429,GSM521428,GSM521424,GSM521423,GSM521420,GSM877344,GSM1234483,GSM1234484,GSM1234517,GSM1234518,GSM1849908,GSM1849907,GSM1849906,GSM1849900,GSM1849899,GSM1849892,GSM1849891	GSM566963,GSM566962
None:Cortex:None	GSM2701982,GSM2701983,GSM2701984,GSM2701985		GSM851272,GSM1000100	GSM722632,GSM769022		GSM722633,GSM769026,GSM1845277
None:Dendritic+Cell:Bone+Marrow	GSM2211659,GSM2211660,GSM2211661,GSM2211662,GSM2211663,GSM2211664,GSM2211665,GSM2211666,GSM2211667		GSM801536,GSM801537,GSM881082,GSM881081,GSM881080,GSM881083,GSM2232244,GSM2232245,GSM2232246,GSM2232286,GSM2232287,GSM2232288,GSM2232341,GSM2232342,GSM2232343,GSM2232344,GSM2232383,GSM2232384,GSM2232403,GSM2232404,GSM2232453,GSM2232454,GSM2232463,GSM2232464,GSM2232514,GSM2232515,GSM2232516,GSM2232526,GSM2232527,GSM2232528,GSM2232312,GSM2232311,GSM2232310,GSM2232264,GSM2232263,GSM2232262	GSM801532,GSM801533,GSM801534,GSM801535,GSM2232466,GSM2232465,GSM2232456,GSM2232455,GSM2232436,GSM2232435,GSM2232426,GSM2232425,GSM2232416,GSM2232415,GSM2232406,GSM2232405,GSM2232400,GSM2232399,GSM2232398,GSM2232397,GSM2232396,GSM2232395,GSM2232394,GSM2232393,GSM2232392,GSM2232391,GSM2232386,GSM2232385,GSM2232346,GSM2232345,GSM2232336,GSM2232335,GSM2232318,GSM2232317,GSM2232316,GSM2232294,GSM2232…	GSM2232531,GSM2232530,GSM2232529,GSM2232519,GSM2232518,GSM2232517,GSM2232468,GSM2232467,GSM2232458,GSM2232457,GSM2232438,GSM2232437,GSM2232428,GSM2232427,GSM2232418,GSM2232417,GSM2232408,GSM2232407,GSM2232388,GSM2232387,GSM2232348,GSM2232347,GSM2232338,GSM2232337,GSM2232321,GSM2232320,GSM2232319,GSM2232297,GSM2232296,GSM2232295,GSM2232273,GSM2232272,GSM2232271,GSM2232255,GSM2232254,GSM2232253	GSM881088,GSM881089,GSM881087,GSM881090,GSM1619965,GSM1619966,GSM1619967,GSM1619968,GSM1619969,GSM1619970,GSM2232534,GSM2232533,GSM2232532,GSM2232522,GSM2232521,GSM2232520,GSM2232470,GSM2232469,GSM2232460,GSM2232459,GSM2232440,GSM2232439,GSM2232430,GSM2232429,GSM2232420,GSM2232419,GSM2232410,GSM2232409,GSM2232390,GSM2232389,GSM2232350,GSM2232349,GSM2232340,GSM2232339,GSM2232324,GSM2232323,GSM2232…	GSM2232402,GSM2232401,GSM2232327,GSM2232326,GSM2232325,GSM2232303,GSM2232302,GSM2232301,GSM2232279,GSM2232278,GSM2232277
None:Dendritic+Cell:Spleen	GSM2692289,GSM2692290,GSM2692291,GSM2692292,GSM2692339,GSM2692341		GSM1511231,GSM1511232	GSM1511229,GSM1511230		GSM610767,GSM1511225,GSM1511226
None:Embryonic+Fibroblast:Embryo	GSM1867729,GSM1867730,GSM1867731,GSM1867733,GSM1867736		GSM851277,GSM1000139	GSM640763,GSM769028		GSM1040717,GSM1040725,GSM917528,GSM917527,GSM917522,GSM917521,GSM1084282,GSM1084283,GSM769029,GSM1483901,GSM1816299	GSM1494733,GSM1494735
None:Embryonic+Fibroblast:None	GSM2417069,GSM2417068,GSM2802883,GSM2802882,GSM2442671,GSM2442672,GSM2718418,GSM2718417,GSM2718414,GSM2836178,GSM2836179,GSM2836177,GSM2259221,GSM2259220,GSM2259223,GSM2259222,GSM2259218,GSM2259219,GSM2259216,GSM2259217,GSM2718408,GSM2718402		GSM1631246,GSM1631248,GSM1631250,GSM1631252,GSM1631255,GSM1631257,GSM1566155,GSM1566157,GSM1566159,GSM1566161,GSM1566163,GSM1566165,GSM1566167,GSM1566169,GSM1566171,GSM1566173,GSM1566175,GSM1566177,GSM1566179,GSM1566180,GSM1648651,GSM2026252,GSM2026253,GSM1835949,GSM1835947,GSM2361230,GSM2361229,GSM2361228,GSM2361227,GSM2417093,GSM1858326,GSM1858325,GSM1858324,GSM1858323,GSM2339532,GSM2593534	GSM1356704,GSM1356705,GSM1356706,GSM1356707,GSM1566118,GSM1566121,GSM1566125,GSM1566128,GSM1566131,GSM1566134,GSM1566137,GSM1566140,GSM1566144,GSM1566147,GSM1566150,GSM1566153,GSM1566185,GSM1566186,GSM1648642,GSM2039433,GSM2039432,GSM2039431,GSM2039430,GSM2039429,GSM2039428,GSM1835952,GSM1835948,GSM2417085	GSM1721828,GSM1721829,GSM1721830,GSM2039439,GSM2039438,GSM2039437,GSM2039436,GSM2039435,GSM2039434,GSM2417081,GSM1979769,GSM1979768,GSM1979767,GSM1979766,GSM1979765,GSM1979764,GSM1979763,GSM1979762,GSM2398373,GSM2398372,GSM2398370,GSM2398369,GSM2398366,GSM2398367	GSM1151153,GSM1206834,GSM1206816,GSM1206811,GSM1206830,GSM1206806,GSM1206826,GSM1278595,GSM1278596,GSM1278597,GSM1278598,GSM997583,GSM997588,GSM1566119,GSM1566122,GSM1566126,GSM1566129,GSM1566132,GSM1566135,GSM1566138,GSM1566141,GSM1566145,GSM1566148,GSM1566151,GSM1566154,GSM1566187,GSM1566188,GSM1572248,GSM1572249,GSM1694269,GSM1694270,GSM1694271,GSM1694272,GSM1833646,GSM1833647,GSM1648660,GSM20…	GSM863801,GSM863804,GSM863803,GSM863802,GSM2417089,GSM2458500,GSM2458499,GSM2458498,GSM2458497,GSM2458496,GSM2458495,GSM1940228,GSM1940227,GSM1940226,GSM1940225,GSM1940224,GSM1940223,GSM1940222,GSM1940221,GSM1940220,GSM1940219,GSM1940218,GSM1940217,GSM1940216,GSM1940215,GSM1940214,GSM1940213,GSM1979777,GSM1979776,GSM1979775,GSM1979774,GSM1979773,GSM1979772,GSM1979771,GSM1979770,GSM2398371,GSM2398…
None:Embryonic+Stem+Cell:Embryo		GSM1281689,GSM1300603,GSM1300604,GSM1515602,GSM1515603,GSM1515612,GSM1515613,GSM1657364,GSM1657365,GSM1697057,GSM1697058,GSM1697059,GSM1697060,GSM1697061,GSM1697062,GSM1697063,GSM1697064	GSM1163102,GSM1163103,GSM1163097,GSM1163096,GSM1005503,GSM1050307,GSM1050314,GSM1050309,GSM1050312,GSM1032195,GSM1032194,GSM851278,GSM1033640,GSM1033641,GSM1059005,GSM1059017,GSM1000099,GSM1180181,GSM1180188,GSM1180195,GSM1180202,GSM1180208,GSM1180215,GSM1355158,GSM1355159,GSM1507442,GSM1507444,GSM1507446,GSM1507448,GSM1410340,GSM1856425,GSM1856426,GSM1891651,GSM1891652,GSM1908108,GSM1908109,GSM1…	GSM487556,GSM623992,GSM747542,GSM1163084,GSM1163085,GSM1163086,GSM1050306,GSM1050311,GSM859665,GSM859664,GSM723016,GSM769009,GSM1180178,GSM1180185,GSM1180192,GSM1180199,GSM1180206,GSM1180212,GSM1355160,GSM1355161,GSM1507443,GSM1507445,GSM1507447,GSM1507449,GSM1410338,GSM1856423,GSM1856424,GSM1954941,GSM1954942,GSM1954943,GSM1954944	GSM686995,GSM747544,GSM632035,GSM461266	GSM721213,GSM566276,GSM548821,GSM307605,GSM1163115,GSM1163116,GSM1124779,GSM1124778,GSM1001321,GSM936113,GSM936109,GSM1206842,GSM859666,GSM859667,GSM723017,GSM905439,GSM970526,GSM969836,GSM969829,GSM969835,GSM969830,GSM1082344,GSM535982,GSM1033636,GSM1033637,GSM1059001,GSM1059008,GSM1059020,GSM1059029,GSM1258238,GSM1276697,GSM1276698,GSM1276699,GSM1276700,GSM1276702,GSM1276703,GSM1276704,GSM12767…	GSM1005504,GSM1000127,GSM1607371,GSM1607373,GSM1607375,GSM1607377
None:Embryonic+Stem+Cell:None	GSM2284178,GSM2284177,GSM2284176,GSM2284175,GSM2284174,GSM2284173,GSM2284172,GSM2284171,GSM2417076,GSM2333651,GSM2333650,GSM2333649,GSM2333648,GSM2333647,GSM2471767,GSM2471766,GSM2471765,GSM2279945,GSM2279944,GSM2279943,GSM2279942,GSM2341282,GSM2341281,GSM2341280,GSM2341279,GSM2341278,GSM2341277,GSM2467476,GSM2467475,GSM2467474,GSM2467473,GSM2467472,GSM2467471,GSM2467470,GSM2467469,GSM2467468,GSM…	GSM1657366,GSM1657367,ENCSR964VDK_1,ENCSR964VDK_2,GSM2029801,GSM1692781,GSM2029802,GSM2831719,GSM2665585,GSM2665584,GSM2831720,GSM2831721,GSM2831722	GSM1487071,GSM1487548,GSM1104452,GSM1104453,GSM1104454,GSM1104455,GSM1104456,GSM1104457,GSM1499126,GSM1499127,GSM1499128,GSM1499129,GSM1526287,GSM1467591,GSM1467592,GSM1631261,GSM1437464,GSM1437471,GSM1250433,GSM1250434,GSM1250435,GSM1250436,GSM1410332,GSM1410371,GSM1410377,GSM1410383,GSM1410389,GSM1891653,GSM1891654,GSM1220838,GSM1220839,GSM1220846,GSM1220847,GSM1692787,GSM1692795,GSM1816112,GSM…	GSM1499130,GSM1499131,GSM1499132,GSM1499133,GSM1410330,GSM1410369,GSM1410375,GSM1410381,GSM1410387,GSM1572695,GSM1572696,GSM1572697,GSM1572698,GSM2229376,GSM2229370,GSM2229378,GSM2229377,GSM2229375,GSM2229369,GSM2282166,GSM2282165,GSM2282164,GSM1220833,GSM1220832,GSM1516081,GSM1516080,GSM2306664,GSM2417088,GSM2416834,GSM2360931,GSM2588456,GSM2588450,GSM2588443,GSM2588437,GSM2588424,GSM2588423,GSM…	GSM1220835,GSM1220834,GSM2417084,GSM2588462,GSM2588461,GSM2588425,GSM2588405,GSM2588398,GSM2588397,GSM2588390,GSM2588382,GSM2588379,GSM2588376,GSM2588372,GSM2588370,GSM2588366,GSM2588364,GSM2588297,GSM2588282,GSM2319431,GSM2629670,GSM2630477,GSM2630456,GSM2630499,GSM2629669,GSM2630426,GSM2629648,GSM2629647,GSM2630404,GSM2630405,GSM2630468,GSM2630447,GSM2630488,GSM2630489	GSM905447,GSM1487068,GSM1487547,GSM1500754,GSM1551533,GSM1551534,GSM1551535,GSM1499136,GSM1499137,GSM1526288,GSM1430880,GSM1430881,GSM1430883,GSM1534636,GSM1534637,GSM1437466,GSM1437473,GSM1444697,GSM1444698,GSM1444699,GSM1444700,GSM1444701,GSM1444702,GSM867826,GSM867827,GSM1410331,GSM1410370,GSM1410376,GSM1410382,GSM1410388,GSM1893611,GSM1692797,GSM2035843,GSM2035842,GSM2035839,GSM2035838,GSM203…	GSM1692794,GSM1692786,GSM1516079,GSM1516078,GSM2417092
None:Epithelium:Colon		GSM1397423,GSM1397424,GSM1397425,GSM1397426,GSM1397427,GSM1397428,GSM1397429	GSM1138117,GSM1138118,GSM1138119,GSM1138120,GSM1263312,GSM1263313,GSM1263314,GSM1263315,GSM1263317,GSM1263318,GSM1263319,GSM1263320,GSM1263321,GSM1263322,GSM1266725,GSM1266726,GSM1836008,GSM1836006,GSM2649549,GSM2649560,GSM2649567,GSM2649569,GSM2649568,GSM2649589,GSM2649588,GSM2649585,GSM2649587,GSM2649586,GSM2649581,GSM2649580,GSM2649583,GSM2649559,GSM2649556,GSM2649557,GSM2649552,GSM2649553,GSM…	GSM2649548,GSM2649541,GSM2649540,GSM2649543,GSM2649542,GSM2649545,GSM2649544,GSM2649547,GSM2649546,GSM2649563,GSM2649562,GSM2649561,GSM2649566,GSM2649565,GSM2649564,GSM2649538,GSM2649539,GSM2649537		GSM1836007
None:Epithelium:Heart		GSM1281692,GSM1014166	GSM851273,GSM1264370,GSM1264372,GSM1264374,GSM1264376,GSM1264378,GSM1264380,GSM1264382,GSM1264384,GSM1340164,GSM1000093,GSM1000137,GSM1260015,GSM1260031,GSM1478327,GSM1478331,GSM1478332,GSM1478333	GSM722693,GSM769025,GSM1000136,GSM1260013,GSM1260029,GSM1478329		GSM722694,GSM769017,GSM1000135,GSM1260014,GSM1260030,GSM1478326,GSM1478330	GSM1225100,GSM1225099,GSM1225101,GSM1000149
None:Epithelium:Kidney		GSM1281693,GSM1014193,GSM1561590,GSM1561584,GSM1561587,GSM1561589,GSM1561588	GSM851274,GSM1259359,GSM1000092	GSM722699,GSM1259358,GSM769023		GSM722700,GSM769016
None:Epithelium:Limb		GSM1014174,GSM1014179	GSM1371056,GSM1000107	GSM1371052,GSM1000085		GSM1371053,GSM1000086
None:Epithelium:Liver		GSM542592,GSM542593,GSM542594,GSM542595,GSM542596,GSM542597,GSM542598,GSM542599,GSM1122524,GSM1122532,GSM1122518,GSM1122526,GSM1122525,GSM1122527,GSM1122516,GSM1122519,GSM1122533,GSM1122517,GSM542601,GSM542600,GSM1014183,GSM1014161,GSM1014195,GSM1014162,GSM1032644	GSM594587,GSM851275,GSM982810,GSM982807,GSM982805,GSM982808,GSM982809,GSM982806,GSM1264386,GSM1264388,GSM1264390,GSM1264392,GSM1264394,GSM1264396,GSM1264398,GSM1000140,GSM1000113,GSM1032642,GSM1032646	GSM722760,GSM982784,GSM982787,GSM982785,GSM982786,GSM982788,GSM982789,GSM769015,GSM1000111,GSM1339600,GSM1339601,GSM1339602,GSM1339603	GSM1032631,GSM1032632,GSM1032633,GSM1032634,GSM1032635,GSM1032636,GSM1032639,GSM1032640,GSM1032643,GSM1032645	GSM826723,GSM826724,GSM869796,GSM722761,GSM874963,GSM874961,GSM874959,GSM874960,GSM874962,GSM874958,GSM874957,GSM982794,GSM982792,GSM982791,GSM982796,GSM982795,GSM982793,GSM769014,GSM1000110,GSM1390709,GSM1390710	GSM982799,GSM982798,GSM982800,GSM982801,GSM982803,GSM982802,GSM1198156,GSM1198157,GSM1198158,GSM1198159,GSM1198160,GSM1198161,GSM1198162,GSM1198163,GSM1000153
None:Epithelium:Lung	GSM2550588,GSM2550589	GSM1014199,GSM1014194	GSM851276	GSM722860,GSM769013		GSM722861,GSM769012
None:Epithelium:Small+Intestine	GSM2865604,GSM2865603		GSM1000084,GSM2386653,GSM2386652,GSM2386649,GSM2386648	GSM1000082	GSM851125,GSM851123,GSM851122,GSM851126,GSM851124	GSM1000083,GSM2386639,GSM2386638,GSM2386636,GSM2386635
None:Fibroblast:None	GSM2433165,GSM2433164,GSM2701947,GSM2701951,GSM2701959,GSM2701955,GSM2701954,GSM2701957,GSM2701956,GSM2198528,GSM2198529,GSM2701953,GSM2701952,GSM2210117,GSM2701977,GSM2701976,GSM2701975,GSM2701974,GSM2701973,GSM2701972,GSM2701971,GSM2701970,GSM2701979,GSM2701978,GSM2701980,GSM2701981,GSM2701958,GSM2701950,GSM2198532,GSM2198531,GSM2198530,GSM2198534,GSM2210116,GSM2701948,GSM2701949,GSM2198533,GSM…	GSM1281690,GSM1230377,GSM1230378,GSM1395176,GSM1395177	GSM1671323,GSM1671340,GSM2319314,GSM2319313,GSM2198494,GSM2198495,GSM2198496,GSM2198497,GSM2198493,GSM2198464,GSM2198466,GSM2198456,GSM2198457,GSM2198458,GSM2198459,GSM2198521,GSM2198522,GSM2198483,GSM2198482,GSM2198481,GSM2198480,GSM2198486,GSM2198485,GSM2198484,GSM2198519,GSM2198518,GSM2198465,GSM2198467,GSM2198461,GSM2198460,GSM2198463,GSM2198462	GSM2319400,GSM2319399	GSM2319428,GSM2319427	GSM569076,GSM1164900,GSM1164901,GSM1671324,GSM1671341,GSM1423140,GSM2319456,GSM2319455,GSM2500936,GSM2500935,GSM2500934,GSM2500933,GSM2500932,GSM2500931,GSM2500930,GSM2500929,GSM2500928,GSM2500927,GSM2500926,GSM2500925,GSM2500924,GSM2500923,GSM2500922,GSM2500921,GSM2500920,GSM2500919,GSM2500918,GSM2500917,GSM2500916
None:Hematopoietic+Stem+Cell:None	GSM2254766,GSM2254765,GSM2254764,GSM2254763,GSM2254762,GSM2254761		GSM1544999,GSM1463426,GSM1869127	GSM1545000,GSM1463427,GSM1463428,GSM1869128,GSM1869129		GSM1054807,GSM1054808,GSM1054809,GSM1054810,GSM1156653,GSM1156654,GSM1156655,GSM1156656,GSM1544971,GSM1544972,GSM1544973,GSM1544976,GSM1463425,GSM1820140,GSM1820141,GSM1820144,GSM1820145,GSM1820146,GSM2067728,GSM2067727
None:Intermediate:None	GSM2718410,GSM2718406,GSM2718411,GSM2718412,GSM2718416,GSM2718415,GSM2718409,GSM2718403,GSM2718405,GSM2718404		GSM1648652,GSM1648653,GSM1648654,GSM1648655,GSM1648656,GSM1648657	GSM1648643,GSM1648644,GSM1648645,GSM1648646,GSM1648647,GSM1648648		GSM1040723,GSM1040721,GSM1040719,GSM1483905,GSM1648661,GSM1648662,GSM1648663,GSM1648664,GSM1648665,GSM1648666,GSM1816302
None:Macrophage:Bone+Marrow	GSM2344445,GSM2344444,GSM2080028,GSM2080027,GSM2080026,GSM2080025,GSM2080024,GSM2080022,GSM2080021,GSM2080020,GSM2080023,GSM2845671,GSM2845670,GSM2845673,GSM2845672,GSM2867755,GSM2867761,GSM2601553,GSM2867760,GSM2867763,GSM2867762,GSM2867758,GSM2867759,GSM2867756,GSM2867757,GSM2867754	GSM652857,GSM2461358,GSM2461359,GSM2461354,GSM2461355,GSM2461356,GSM2461357	GSM940904,GSM940935,GSM940902,GSM940937,GSM940909,GSM940905,GSM940906,GSM940911,GSM940908,GSM940907,GSM940910,GSM940903,GSM940912,GSM1022296,GSM1022294,GSM1022266,GSM1022299,GSM1022297,GSM1022298,GSM1022295,GSM1022286,GSM1022287,GSM1022267,GSM1000074,GSM1441279,GSM1533885,GSM1356210,GSM1356211,GSM1356212,GSM1356213,GSM1356214,GSM1356215,GSM1356216,GSM1356217,GSM1356218,GSM1356219,GSM1356220,GSM13…	GSM538020,GSM538019,GSM940901,GSM940900,GSM1022269,GSM1022272,GSM1022289,GSM1022290,GSM1022288,GSM1022259,GSM1022279,GSM1022293,GSM1022322,GSM1022307,GSM1022278,GSM1022268,GSM1022308,GSM1022292,GSM1022306,GSM1022323,GSM1022274,GSM1022271,GSM1022258,GSM1022273,GSM1022291,GSM1022309,GSM1022270,GSM1022275,GSM940895,GSM940892,GSM940896,GSM940899,GSM940893,GSM940891,GSM940898,GSM940894,GSM940897,GSM10…	GSM1441311,GSM1533886,GSM1533888,GSM2095111,GSM2095110,GSM2095109,GSM2095108,GSM2095107,GSM2095106,GSM2095105,GSM2095104	GSM470561,GSM470560,GSM470559,GSM470558,GSM545109,GSM545110,GSM545113,GSM545114,GSM767735,GSM767737,GSM767736,GSM940923,GSM940915,GSM940917,GSM940913,GSM940921,GSM940919,GSM940918,GSM940920,GSM940916,GSM940914,GSM940922,GSM1000065,GSM1441327,GSM1634800,GSM1634801,GSM1634816,GSM1634817,GSM1964727,GSM1631865,GSM1631864,GSM1631861,GSM1631860,GSM2601598,GSM2601590	GSM830473,GSM830474,GSM830475,GSM830476,GSM1119601,GSM1119602
None:Macrophage:None	GSM2494186,GSM2494185,GSM2494184,GSM2494183,GSM2494182,GSM2494181,GSM2494180,GSM2494179,GSM2494178,GSM2559688,GSM2559689,GSM2559686,GSM2559687,GSM2559684,GSM2559685,GSM2559699,GSM2559698,GSM2559695,GSM2559694,GSM2559697,GSM2559696,GSM2559691,GSM2559690,GSM2559693,GSM2559692	GSM1692785	GSM1533890,GSM1533891,GSM1533896,GSM1533897,GSM1533908,GSM1533909,GSM1533931,GSM1533935,GSM1533955,GSM1533956,GSM1533957,GSM1533958,GSM1692803,GSM1964728,GSM1964730,GSM2026250,GSM2026251	GSM1119606,GSM1119605,GSM1964724	GSM1533892,GSM1533893,GSM1533898,GSM1533899,GSM1533910,GSM1533911,GSM1533932,GSM1533936,GSM1533959,GSM1533960,GSM1533961,GSM1533962	GSM929686,GSM929685,GSM1964726,GSM1692805,GSM2067732	GSM1119604,GSM1119603,GSM1692802
None:Natural+Killer+Cell:Spleen	GSM2056334,GSM2056335,GSM2692198,GSM2692199,GSM2692200,GSM2692201,GSM2692202,GSM2692203,GSM2692263,GSM2692264,GSM2692265,GSM2692266,GSM2692267,GSM2692268,GSM2692269,GSM2692270		GSM2056374,GSM2056375	GSM1214533,GSM1214543		GSM1346906,GSM1346907,GSM1346908,GSM2436027,GSM2436024,GSM2830310,GSM2830308,GSM2830306,GSM2830304
None:Neuron:Brain	GSM1541964,GSM1541965,GSM1541966,GSM1541967,GSM1541968		GSM1541970,GSM1541971,GSM1939151,GSM1939152,GSM1939153,GSM1939154	GSM1541974,GSM1541975,GSM1939119,GSM1939120,GSM1939121,GSM1939122	GSM632054	GSM1541976,GSM1541977,GSM1939103,GSM1939104,GSM1939105,GSM1939106
None:Neutrophil+cell:None	GSM2257327,GSM2257328,GSM2257329,GSM2257330		GSM2257333,GSM2445204,GSM2257338	GSM2257336,GSM2257331,GSM2445206	GSM2445208	GSM2257337,GSM2257332,GSM2445210
None:None:Bone+Marrow	GSM1531750,GSM1495568,GSM1495569,GSM1495570,GSM1495573,GSM1843220,GSM1843221,GSM1861106,GSM1861107,GSM1861108,GSM1861109,GSM1888841,GSM1888842,GSM1888843,GSM1888844,GSM1888845,GSM1888846,GSM1888847,GSM2056298,GSM2056299,GSM2056308,GSM2461746,GSM2461745,GSM2232730,GSM2232731,GSM2232732,GSM2232733,GSM2232734,GSM2232735,GSM2781481,GSM2535464,GSM2535465,GSM2535466,GSM2535467,GSM2535468,GSM2535469		GSM851270,GSM1000108,GSM1531737	GSM722637,GSM769024,GSM1531732,GSM1531746,GSM1531748,GSM2335668,GSM2335669	GSM1682380,GSM1682377,GSM1682374,GSM1682370,GSM2535374,GSM2535375,GSM2535376,GSM2535377,GSM2535371,GSM2535372,GSM2535373	GSM722638,GSM897583,GSM1037512,GSM1037513,GSM1164638,GSM1164639,GSM769021,GSM1531735,GSM1707699,GSM1707700,GSM2151702,GSM2151701,GSM2335671,GSM2335670	GSM1495603,GSM1495608,GSM1495613,GSM1495618	ENCFF600MZA,ENCFF680GFM
None:None:Brain		GSM1014175,GSM1014198,GSM1014188,GSM1014197,GSM1014151,GSM1014184	GSM1000094,GSM1479204,GSM2346442,GSM2346441,GSM2143274,GSM2143273,GSM2143271,GSM2143270,GSM2143262,GSM2143261,GSM2143259,GSM2143258	GSM1000096,GSM2386789,GSM2386785,GSM2386787,GSM2386783	GSM281697,GSM2629451,GSM2629450,GSM2629453,GSM2629452,GSM2629455,GSM2629454,GSM2629456	GSM462192,GSM281696,GSM1000095,GSM1479205,GSM1656749,GSM2124104,GSM2124103,GSM2124100,GSM2124099,GSM2124096		ENCFF455OZW,ENCFF030NEC
None:None:Cerebellum		GSM1014164,GSM1486381,GSM1486382,GSM1486383,GSM1486384,GSM1486385,GSM1486386,GSM1486387,GSM1486388,GSM1486389	GSM851271,GSM1000097,GSM1388142,GSM1388143,GSM1388152,GSM1388153,GSM1660062,GSM2257522,GSM2257521,GSM2257520,GSM2257519	GSM549939,GSM549938,GSM722664,GSM769018		GSM587803,GSM587802,GSM587801,GSM587800,GSM549941,GSM549940,GSM722665,GSM769027,GSM1388138,GSM1388139,GSM1388144,GSM1388148,GSM1388149,GSM1388154		ENCFF693QKI,ENCFF547TBH
None:None:Forebrain	GSM2668120,GSM2668121,GSM2668126,GSM2668127	ENCSR337EDG_1,ENCSR337EDG_2	GSM1262356,GSM1635078,ENCSR825ZJV_1,ENCSR825ZJV_2,ENCSR966AIB_1,ENCSR966AIB_2	GSM1262355,GSM1635074,ENCSR243JOL_1,ENCSR243JOL_2,ENCSR992SHK_1,ENCSR992SHK_2,GSM1874086	ENCSR782SUW_1,ENCSR782SUW_2,GSM1874085	GSM1635076,ENCSR368RJD_1,ENCSR368RJD_2,ENCSR527EUE_1,ENCSR527EUE_2	ENCSR161UUY_1,ENCSR161UUY_2	ENCFF029UVS,ENCFF719ADL
None:None:Heart	GSM2346471,GSM2346470	GSM1486402,ENCSR005WPU_1,ENCSR005WPU_2	GSM2191196,ENCSR123MLY_1,ENCSR123MLY_2,ENCSR582SPN_1,ENCSR582SPN_2,GSM2346447,GSM2346446,GSM2576266,GSM2576265,GSM2576263	ENCSR442RYY_1,ENCSR442RYY_2,ENCSR782DGO_1,ENCSR782DGO_2	ENCSR406KDB_1,ENCSR406KDB_2	ENCSR688ZOR_1,ENCSR688ZOR_2,ENCSR782DEA_1,ENCSR782DEA_2	ENCSR968NPX_1,ENCSR968NPX_2	ENCFF296USA,ENCFF309EYJ
None:None:Hindbrain		ENCSR179PIH_1,ENCSR179PIH_2,ENCSR358ESL_1,ENCSR358ESL_2,ENCSR469VGZ_1,ENCSR469VGZ_2	ENCSR594JGI_1,ENCSR594JGI_2,ENCSR784TLR_1,ENCSR784TLR_2	ENCSR014MXQ_1,ENCSR014MXQ_2,ENCSR608QBO_1,ENCSR608QBO_2	ENCSR537AKT_1,ENCSR537AKT_2	ENCSR158ONM_1,ENCSR158ONM_2,ENCSR731KRE_1,ENCSR731KRE_2	ENCSR576XBN_1,ENCSR576XBN_2	ENCFF858ZON,ENCFF310GSV
None:None:Limb		ENCSR636NXY_1,ENCSR636NXY_2,ENCSR661HDP_1,ENCSR661HDP_2	GSM2192423,ENCSR737QWV_1,ENCSR737QWV_2,ENCSR863VHE_1,ENCSR863VHE_2	ENCSR238SGC_1,ENCSR238SGC_2,ENCSR751AAB_1,ENCSR751AAB_2	ENCSR488KVB_1,ENCSR488KVB_2	ENCSR318QFY_1,ENCSR318QFY_2,ENCSR938MUD_1,ENCSR938MUD_2	ENCSR629AFL_1,ENCSR629AFL_2	ENCFF085VDY,ENCFF397SGL
None:None:Liver	GSM2147562,GSM2147563,GSM2147564,GSM2147565,GSM2147566,GSM2147567,GSM2147568,GSM2147569,GSM2640276,GSM2515897,GSM2515896,GSM2515895,GSM2515894,GSM2515893,GSM2515892,GSM2515891,GSM2515890,GSM2515898,GSM2515889	GSM1281694,GSM1486404,GSM1657323,GSM1657324,GSM1657325,GSM1657326,ENCSR216UMD_1,GSM1163187,GSM1479705,GSM1479704,GSM1479707,GSM1479706,GSM1854449,GSM1854448,GSM1854447,GSM1163186,GSM1163185,GSM1163184	GSM1087098,GSM1087095,GSM1087097,GSM1087096,GSM1087093,GSM1087094,GSM1973379,GSM1973380,GSM1973381,GSM1973382,GSM1973383,GSM1973384,GSM1973385,GSM1973386,GSM1973387,GSM1973388,GSM1973389,GSM2040959,GSM2040960,GSM2191062,GSM2191806,GSM1724236,GSM1724241,ENCSR136GMT_1,ENCSR136GMT_2,GSM1854446,GSM1854445,GSM1854444,GSM1854443,GSM1854442,GSM1854441,GSM1854440,GSM1854439,GSM1854438,GSM2333860,GSM23338…	GSM1087083,GSM1087085,GSM1087084,GSM1087080,GSM1087079,GSM1087081,GSM1087082,ENCSR770OXU_1,ENCSR770OXU_2,GSM2257218,GSM2257219,GSM2257216,GSM2257217,GSM2257215,GSM2640373,GSM2055362,GSM2055360,GSM2055361,GSM2257220,GSM2055359,GSM2055358,GSM2055357	GSM1016434,GSM1016433,GSM1016431,GSM1016432,GSM616976,GSM616979,GSM616974,GSM1069665,ENCSR110MSZ_1,ENCSR110MSZ_2,GSM2040966,GSM2040965,GSM2040958,GSM2040957,GSM1724240,GSM1724235	GSM1087088,GSM1087090,GSM1087086,GSM1087087,GSM1087089,GSM1087092,GSM1087091,GSM980407,GSM980406,GSM1297326,GSM1297327,GSM1297328,GSM1297329,ENCSR471SJG_1,ENCSR471SJG_2,GSM1704771,GSM1704765,GSM1973378,GSM1973377,GSM1973376,GSM1973375,GSM1973374,GSM1973373,GSM1973372,GSM1973371,GSM1973370,GSM1973368,GSM2775138,GSM2775139,GSM2775137,GSM1970921,GSM1970920,GSM1970922,GSM2257214,GSM2257212,GSM2257213…	ENCSR607HIQ_1,ENCSR607HIQ_2,GSM1704770,GSM1704764,GSM2706542,GSM2706550,GSM2706554,GSM2706546	ENCFF705RVI,ENCFF508IWE
None:None:Lung	GSM2147570,GSM2147571,GSM2147572,GSM2147573,GSM2147574,GSM2147575,GSM2147576	ENCSR742DUR,ENCSR094XAY_1,ENCSR094XAY_2	GSM1059375,GSM1059370,GSM1059366,GSM1059380,GSM1716255,GSM1716258,GSM1716261,GSM1716264,GSM2037957,GSM2037958,GSM2474140,GSM2474139	GSM1059372,GSM1059382,GSM1059377,GSM1059368		GSM1059369,GSM1059383,GSM1059378,GSM1059373,GSM2474138,GSM2474137		ENCFF641SMI,ENCFF645GLL
None:None:Midbrain		ENCSR292QBA_1,ENCSR292QBA_2,ENCSR367FCW_1,ENCSR367FCW_2	GSM1204478,ENCSR252ONR_1,ENCSR252ONR_2,ENCSR989LUY_1,ENCSR989LUY_2,GSM2251487,GSM2251486	GSM1204477,ENCSR157IVC_1,ENCSR157IVC_2,ENCSR272GNQ_1,ENCSR272GNQ_2,GSM2251458,GSM2251459	ENCSR707DZS_1,ENCSR707DZS_2	ENCSR554TSO_1,ENCSR554TSO_2,ENCSR581EJK_1,ENCSR581EJK_2,GSM2251472,GSM2251473	ENCSR312BOK_1,ENCSR312BOK_2	ENCFF238YUA,ENCFF762ZJZ
None:None:Neural+Tube		ENCSR312QVY_1,ENCSR312QVY_2	ENCSR891SAW_1,ENCSR891SAW_2	ENCSR263CKR_1,ENCSR263CKR_2	ENCSR370MSK_1,ENCSR370MSK_2	ENCSR538SRO_1,ENCSR538SRO_2	ENCSR065CJC_1,ENCSR065CJC_2	ENCFF698VUU,ENCFF361GJT
None:None:Spleen		GSM1014182	GSM851279,GSM1000138,GSM1519128,GSM1519129,GSM1519130,GSM1539872,GSM1539873	GSM722991,GSM723001,GSM769031		GSM722992,GSM723002,GSM1132538,GSM1132539,GSM769036	GSM2043476,GSM2043475	ENCFF979YZH,ENCFF928ZLQ
None:None:Testis	GSM2751133,GSM2751136,GSM2751134,GSM2751135		GSM851326,GSM1000081	GSM851323,GSM1000078		GSM602204,GSM869791,GSM869792,GSM869793,GSM869794,GSM869795,GSM869797,GSM851324,GSM1087282,GSM1179925,GSM1179924,GSM1179926,GSM1000079,GSM1467633,GSM1467634,GSM1467635,GSM1467636,GSM1563222,GSM1563224,GSM1904290,GSM1904288,GSM1904286,GSM1904284,GSM1904283,GSM2141873,GSM2141872,GSM2141871,GSM2141870,GSM2141868,GSM2141867,GSM2141866,GSM2141865,GSM2100642,GSM2100641,GSM2465591,GSM2465590,GSM2465589,…		ENCFF214FBK,ENCFF117HVG
None:None:Thymus	GSM2396552,GSM2396550,GSM2396548	GSM1014185,ENCSR935RRY_1,ENCSR935RRY_2	GSM851332,GSM1000103,GSM1923434,GSM1923435,GSM1923436,GSM1923437,GSM1923438,GSM1923439,GSM1923440,GSM1923441,GSM1923442,GSM1923444,GSM1923443	GSM851329,GSM1000102		GSM851330,GSM1285798,GSM1285799,GSM1000101,GSM1498409,GSM1498415		ENCFF415LNN,ENCFF980YRR
None:Plasmacytoid+dendritic+cell:Bone+Marrow	GSM1531751		GSM1531738	GSM1531733,GSM1531747,GSM1531749		GSM1531736
None:Spermatid:None	GSM2088378,GSM2088377,GSM2088376	GSM2183031,GSM2183032	GSM2401435,GSM2088387	GSM1857647,GSM1857648,GSM2401438,GSM2088390	GSM1069668,GSM1713740,GSM1713741,GSM1713742	GSM2254909,GSM2205867,GSM2101163,GSM2401439,GSM2088391	GSM2401437,GSM2088389
None:Spermatocyte:Testis	GSM2751132,GSM2751130,GSM2751131,GSM2751129		GSM1202714	GSM1202711		GSM1202706
None:T+Lymphocyte:Blood		GSM1014192,GSM1014148	GSM1301745,GSM1301746,GSM1441281,GSM1441282	GSM994514,GSM994519,GSM994515,GSM994518,GSM994513,GSM994512,GSM1441297,GSM1441298	GSM1032375,GSM1032374,GSM1441315,GSM1441316	GSM540721,GSM773491,GSM580758,GSM550306,GSM550305,GSM540720,GSM362007,GSM362005,GSM362003,GSM361999,GSM361997,GSM859498,GSM859499,GSM836118,GSM836120,GSM836122,GSM813765,GSM813767,GSM813769,GSM813771,GSM813773,GSM813775,GSM758726,GSM1131777,GSM1131780,GSM1131779,GSM1131778,GSM1276939,GSM1276941,GSM1301743,GSM1301744,GSM1441329,GSM1441330	GSM773489,GSM859500,GSM859501
None:T+Lymphocyte:Lymph+Node		GSM2695881	GSM1694179,GSM1694178	GSM1694162,GSM1694163,GSM1694166,GSM1694167,GSM1694164,GSM1694165,GSM1694168,GSM1694169		GSM859506,GSM859507	GSM859508,GSM859509
None:T+Lymphocyte:None	GSM1463175,GSM1463178,GSM2074603,GSM2074604,GSM2308865,GSM2308864,GSM2308863,GSM2308862,GSM2308861,GSM2308860,GSM2308859,GSM2308858,GSM2308857,GSM2308856,GSM2442544,GSM2442543,GSM2442542,GSM2442541,GSM2442540,GSM2442539,GSM2442538,GSM2442537,GSM2442536,GSM2442535,GSM2365845,GSM2365843,GSM2365842,GSM2365841,GSM2365840,GSM2365839,GSM2365838,GSM2365837,GSM2365836,GSM2365835,GSM2365834,GSM2365833,GSM…		GSM1309520,GSM1309521,GSM1876373,GSM1893205,GSM1893206,GSM1893207,GSM1893208,GSM1893209,GSM1893210,GSM1893211,GSM1893212,GSM1893213,GSM1893214,GSM1893215,GSM1893216,GSM1893217,GSM1893219,GSM1893220,GSM1893222,GSM1973006,GSM1973001,GSM1972996,GSM2429060,GSM2429059,GSM2471913,GSM2177015,GSM2538959,GSM2538958,GSM2538939,GSM2538960,GSM2538940,GSM2538941	GSM1214538,GSM1214549,GSM1214550,GSM1309516,GSM1309517,GSM1973004,GSM1972999,GSM1972994,GSM2429058,GSM2429057,GSM2471910,GSM2177012	GSM774278,GSM774279,GSM1032370,GSM1032371	GSM1309518,GSM1309519,GSM1419274,GSM1419275,GSM1419278,GSM1419279,GSM1973005,GSM1973000,GSM1972995,GSM2471911,GSM2177013	GSM2297089,GSM2297088,GSM2297087,GSM2297086
None:T+Lymphocyte:Spleen	GSM2080368,GSM2080369,GSM2080370,GSM2080371,GSM2080372,GSM2080373,GSM2080374,GSM2080375,GSM2356812,GSM2356811,GSM2356810,GSM2356809,GSM2356808,GSM2356807,GSM2356806,GSM2356805,GSM2356804,GSM2356803,GSM2356802,GSM2356801,GSM2356800,GSM2356799,GSM2356798,GSM2356797,GSM2356796,GSM2356795,GSM2356794,GSM2356793,GSM2356792,GSM2356791,GSM2356790,GSM2356789,GSM2356788,GSM2356787,GSM2356786,GSM2356785,GSM…		GSM1474188,GSM1474192,GSM1511221,GSM1511222,GSM1703653,GSM1703654,GSM1703655,GSM1703657,GSM1703658,GSM1703659,GSM1703660,GSM1703661,GSM1703662,GSM1703663,GSM1703664,GSM1703665,GSM1703666,GSM1547778,GSM1547777,GSM1547776,GSM1547775,GSM2357752,GSM2357751,GSM2357750,GSM2357749,GSM2357748,GSM2357747,GSM2357746,GSM2357745,GSM1703671,GSM1703656,GSM2734700,GSM2734697,GSM2734692,GSM2734691,GSM2734698,GSM…	GSM1506766,GSM1474189,GSM1474193,GSM1511219,GSM1511220,GSM2357736,GSM2357735,GSM2357734,GSM2357733,GSM2357732,GSM2357731,GSM2357730,GSM2357729	GSM1646837,GSM1646835,GSM1646836,GSM1703670,GSM1703652,GSM1703651,GSM1703650,GSM1703649,GSM1703648,GSM1703647,GSM1703646,GSM1703645,GSM1703644,GSM1703643,GSM1703642,GSM1703641,GSM1703640,GSM1703639	GSM1506767,GSM1474190,GSM1474194,GSM1657503,GSM1657505,GSM1657507,GSM1657509,GSM1511215,GSM1511216,GSM2357728,GSM2357727,GSM2357726,GSM2357725,GSM2357724,GSM2357723,GSM2357722,GSM2357721,GSM2734685,GSM2480416,GSM2480417,GSM2734686
None:Thymocyte:None	GSM2418780,GSM2418786,GSM2418785,GSM2418784,GSM2418783,GSM2418782,GSM2418781	GSM1556283	GSM1504384,GSM1504385,GSM1504386,GSM1504387,GSM1556287,GSM2113440,GSM2113441	GSM1360722,GSM1360723	GSM774280,GSM774281	GSM1185223
None:iPSC:None	GSM1624625,GSM2417075,GSM2417074,GSM2836188,GSM2836181,GSM2836180,GSM2836182,GSM2442668,GSM2442667,GSM2836187,GSM2836186		GSM1631253,GSM1631259,GSM1648658,GSM1648659,GSM2026254,GSM2026255,GSM2026256,GSM2026257,GSM2417095,GSM2319316,GSM2319315	GSM594598,GSM1648649,GSM1648650,GSM2417087,GSM2319402,GSM2319401	GSM2417083,GSM2319430,GSM2319429	GSM928470,GSM928473,GSM1206821,GSM1206838,GSM1483909,GSM1648667,GSM1648668,GSM1816305,GSM2067723,GSM2067722,GSM2417079,GSM2319458,GSM2319457	GSM2417091
None:resting:Spleen	GSM2184365,GSM2184364,GSM2184363,GSM2184362,GSM2184361,GSM2184360,GSM2184358,GSM2184359,GSM2184356,GSM2184357,GSM2184355		GSM2184307,GSM2184306,GSM2184308,GSM2184259	GSM2184278	GSM2184279	GSM2184280	GSM2184284
R1:Embryonic+Stem+Cell:Embryo	GSM1545327,GSM1625858,GSM2597247,GSM2597246,GSM2597245,GSM2586561,GSM2586560,GSM2586559,GSM2586558		GSM1282183,GSM1282184,GSM1915952,GSM1915954,GSM1915956,GSM1915957,GSM1915959,GSM1936793,GSM1936795,GSM1936797,GSM2586548,GSM2586547,GSM2586546,GSM2586545,GSM2586544,GSM2586543,GSM2808669,GSM2808667,GSM2808655,GSM2808658	GSM1282133,GSM1282134,GSM1282147,GSM1282148,GSM1282153,GSM1282156,GSM1282161,GSM1282164,GSM1282169,GSM1282172,GSM1282177,GSM1282180,GSM2586542,GSM2586541,GSM2586540,GSM2586539,GSM2586538,GSM2586537,GSM2808660,GSM2808662,GSM2808650,GSM2808657	GSM1282128,GSM1282130,GSM1282138,GSM1282140,GSM1282144,GSM1282146,GSM1282152,GSM1282155,GSM1282160,GSM1282163,GSM1282168,GSM1282171,GSM1282176,GSM1282179,GSM886531,GSM2808663,GSM2808674,GSM2808670,GSM2808651	GSM392055,GSM392045,GSM849955,GSM849950,GSM1047959,GSM1047955,GSM1282127,GSM1282129,GSM1282137,GSM1282139,GSM1282143,GSM1282145,GSM1282151,GSM1282154,GSM1282159,GSM1282162,GSM1282167,GSM1282170,GSM1282175,GSM1282178,GSM886518,GSM1563221,GSM1563223,GSM1915970,GSM1915972,GSM1915976,GSM2052271,GSM2808664,GSM2808675,GSM2808671,GSM2808652
TSC:Trophoblast+Stem+Cell:Embryo		GSM967653,GSM1249151	GSM967654,GSM1035380	GSM967655,GSM1035385	GSM967645	GSM392048,GSM392044,GSM1035382,GSM2082715,GSM2082714,GSM2082713
V6.5:Embryonic+Stem+Cell:Embryo	GSM1693776,GSM1693777,GSM1693778,GSM1693779		GSM594579,GSM594578,GSM845236,GSM845237,GSM845240,GSM845241,GSM1487057,GSM1487064,GSM1566091,GSM1566093,GSM1566101,GSM1566103,GSM1566104,GSM1572299,GSM1572300,GSM1572301,GSM1572302,GSM2588455,GSM2588454,GSM2588449,GSM2588448,GSM2588442,GSM2588441,GSM2588436,GSM2588435,GSM2588421,GSM2588420,GSM2588401,GSM2588400,GSM2588356,GSM2588345,GSM2588339,GSM2588328,GSM2588322,GSM2588321,GSM2588316,GSM258831…	GSM594583,GSM594582,GSM594577,GSM281695,GSM845238,GSM845239,GSM845242,GSM845243,GSM1192079,GSM1192078	GSM281694,GSM1721831,GSM1721832,GSM1721833,GSM1721834,GSM1721835,GSM1721836,GSM1721837,GSM1721838,GSM1721839,GSM1721840,GSM1721841,GSM1721842,GSM1721843,GSM1721844,GSM1721845,GSM1721846,GSM1721847,GSM1721848,GSM1721849,GSM1721850,GSM1721851,GSM1721852,GSM1721853,GSM1721854,GSM1721855,GSM1721856,GSM1721857,GSM1721858,GSM1721859,GSM1721860,GSM1721861,GSM1721862,GSM1721863,GSM1721864,GSM1721865,GSM1…	GSM594581,GSM307149,GSM307148,GSM307147,GSM307146,GSM307618,GSM928463,GSM928467,GSM896920,GSM896922,GSM896921,GSM1192080,GSM1192082,GSM1192085,GSM1192087,GSM1129794,GSM1171632,GSM1171628,GSM1171630,GSM1487054,GSM1487061,GSM1721791,GSM1721792,GSM1721796,GSM1721797,GSM1721798,GSM1721799,GSM1721800,GSM1721801,GSM1721802,GSM1721803,GSM1721805,GSM1721806,GSM1721807,GSM1721808,GSM1721809,GSM1721810,GSM…	GSM896918

## Sheet: Table_S5
Table S5. Enriched GO terms for genes closest to uniquely active CRMs in human H1 embryonic stem cells.
Analysis Type:	PANTHER Overrepresentation Test (Released 20210224)
Annotation Version and Release Date:	GO Ontology database DOI: 10.5281/zenodo.4735677 Released 2021-05-01
Analyzed List:	H1_Embryonic_Stem_Cell_Embryo (Homo sapiens)
Reference List:	Homo sapiens (all genes in database)
Test Type:	FISHER
Correction:	FDR
GO biological process complete	Homo sapiens - REFLIST (20595)	H1_Embryonic_Stem_Cell_Embryo (2178)	H1_Embryonic_Stem_Cell_Embryo (expected)	H1_Embryonic_Stem_Cell_Embryo (over/under)	H1_Embryonic_Stem_Cell_Embryo(fold Enrichment)	H1_Embryonic_Stem_Cell_Embryo (raw P-value)	H1_Embryonic_Stem_Cell_Embryo(FDR)
tongue development (GO:0043586)	20	10	2.12	+	4.73	0.000313	0.0246
establishment of epithelial cell polarity (GO:0090162)	31	12	3.28	+	3.66	0.000519	0.0373
negative regulation of axon extension (GO:0030517)	44	16	4.65	+	3.44	0.000117	0.0108
negative chemotaxis (GO:0050919)	46	16	4.86	+	3.29	0.000178	0.0153
negative regulation of axonogenesis (GO:0050771)	70	23	7.4	+	3.11	1.61e-05	0.00213
somatic stem cell population maintenance (GO:0035019)	52	16	5.5	+	2.91	0.000551	0.0385
regulation of synaptic transmission, glutamatergic (GO:0051966)	69	21	7.3	+	2.88	9.21e-05	0.00899
establishment of cell polarity (GO:0030010)	122	37	12.9	+	2.87	3.7e-07	8.35e-05
embryonic limb morphogenesis (GO:0030326)	119	35	12.58	+	2.78	1.17e-06	0.000225
embryonic appendage morphogenesis (GO:0035113)	119	35	12.58	+	2.78	1.17e-06	0.000222
embryonic digit morphogenesis (GO:0042733)	58	17	6.13	+	2.77	0.000595	0.0411
negative regulation of developmental growth (GO:0048640)	106	31	11.21	+	2.77	5.42e-06	0.000809
adherens junction organization (GO:0034332)	62	18	6.56	+	2.75	0.000458	0.0332
renal tubule morphogenesis (GO:0061333)	66	19	6.98	+	2.72	0.000543	0.0383
regulation of extent of cell growth (GO:0061387)	112	32	11.84	+	2.7	5.19e-06	0.000804
regulation of dendrite development (GO:0050773)	104	29	11	+	2.64	2.03e-05	0.00259
regulation of axon extension (GO:0030516)	97	27	10.26	+	2.63	4.07e-05	0.00466
regulation of postsynapse organization (GO:0099175)	91	25	9.62	+	2.6	9.26e-05	0.00898
action potential (GO:0001508)	92	25	9.73	+	2.57	0.000105	0.00989
nephron development (GO:0072006)	126	34	13.32	+	2.55	8.58e-06	0.0012
limb morphogenesis (GO:0035108)	141	38	14.91	+	2.55	2.36e-06	0.000409
appendage morphogenesis (GO:0035107)	141	38	14.91	+	2.55	2.36e-06	0.000405
regulation of axonogenesis (GO:0050770)	161	43	17.03	+	2.53	8.5e-07	0.000174
somite development (GO:0061053)	79	21	8.35	+	2.51	0.000479	0.0345
nephron epithelium development (GO:0072009)	98	26	10.36	+	2.51	0.000152	0.0135
peptidyl-threonine modification (GO:0018210)	83	22	8.78	+	2.51	0.000359	0.0277
kidney morphogenesis (GO:0060993)	83	22	8.78	+	2.51	0.000359	0.0275
neuron migration (GO:0001764)	117	31	12.37	+	2.51	2.85e-05	0.00338
synapse assembly (GO:0007416)	99	26	10.47	+	2.48	0.000162	0.014
renal tubule development (GO:0061326)	81	21	8.57	+	2.45	0.000611	0.042
establishment or maintenance of cell polarity (GO:0007163)	197	51	20.83	+	2.45	1.63e-07	4.21e-05
kidney epithelium development (GO:0072073)	126	32	13.32	+	2.4	5.35e-05	0.00579
regulation of synapse assembly (GO:0051963)	99	25	10.47	+	2.39	0.000309	0.0244
regulation of synapse organization (GO:0050807)	210	51	22.21	+	2.3	7.16e-07	0.000151
negative regulation of neuron projection development (GO:0010977)	140	34	14.81	+	2.3	7.25e-05	0.00734
sensory organ morphogenesis (GO:0090596)	261	63	27.6	+	2.28	5.33e-08	1.62e-05
limb development (GO:0060173)	175	42	18.51	+	2.27	1.17e-05	0.00162
appendage development (GO:0048736)	175	42	18.51	+	2.27	1.17e-05	0.00161
stem cell population maintenance (GO:0019827)	118	28	12.48	+	2.24	0.000327	0.0255
ear morphogenesis (GO:0042471)	120	28	12.69	+	2.21	0.00039	0.0294
maintenance of cell number (GO:0098727)	121	28	12.8	+	2.19	0.000621	0.0425
regulation of synapse structure or activity (GO:0050803)	221	51	23.37	+	2.18	3.34e-06	0.000538
negative regulation of neurogenesis (GO:0050768)	143	33	15.12	+	2.18	0.000153	0.0134
negative regulation of nervous system development (GO:0051961)	148	34	15.65	+	2.17	0.000185	0.0158
branching morphogenesis of an epithelial tube (GO:0048754)	132	30	13.96	+	2.15	0.000397	0.0297
regulation of cell size (GO:0008361)	185	42	19.56	+	2.15	3.24e-05	0.00377
multicellular organismal signaling (GO:0035637)	128	29	13.54	+	2.14	0.000535	0.0379
eye morphogenesis (GO:0048592)	152	34	16.07	+	2.12	0.000224	0.0187
negative regulation of cell development (GO:0010721)	180	40	19.04	+	2.1	7.01e-05	0.00715
regulation of developmental growth (GO:0048638)	320	71	33.84	+	2.1	1.26e-07	3.39e-05
negative regulation of cell projection organization (GO:0031345)	186	41	19.67	+	2.08	6.06e-05	0.00638
plasma membrane bounded cell projection morphogenesis (GO:0120039)	503	110	53.19	+	2.07	8.18e-11	6.16e-08
cell part morphogenesis (GO:0032990)	526	115	55.63	+	2.07	3.21e-11	2.98e-08
neuron projection morphogenesis (GO:0048812)	499	109	52.77	+	2.07	1.09e-10	7.86e-08
regulation of neuron projection development (GO:0010975)	447	97	47.27	+	2.05	1.44e-09	6.69e-07
cell projection morphogenesis (GO:0048858)	507	110	53.62	+	2.05	1.48e-10	9.38e-08
gastrulation (GO:0007369)	157	34	16.6	+	2.05	0.000439	0.0321
telencephalon development (GO:0021537)	254	55	26.86	+	2.05	5.81e-06	0.000851
kidney development (GO:0001822)	282	61	29.82	+	2.05	1.83e-06	0.000332
mesenchymal cell differentiation (GO:0048762)	162	35	17.13	+	2.04	0.00034	0.0264
synapse organization (GO:0050808)	289	62	30.56	+	2.03	2.24e-06	0.000393
cell junction assembly (GO:0034329)	276	59	29.19	+	2.02	5.22e-06	0.000794
renal system development (GO:0072001)	291	62	30.77	+	2.01	2.48e-06	0.000422
morphogenesis of a branching structure (GO:0001763)	169	36	17.87	+	2.01	0.000306	0.0245
positive regulation of developmental growth (GO:0048639)	169	36	17.87	+	2.01	0.000306	0.0244
axon guidance (GO:0007411)	277	59	29.29	+	2.01	5.38e-06	0.00081
neuron projection guidance (GO:0097485)	278	59	29.4	+	2.01	5.58e-06	0.000824
cell-cell junction organization (GO:0045216)	185	39	19.56	+	1.99	0.000221	0.0185
axonogenesis (GO:0007409)	385	81	40.72	+	1.99	1.09e-07	3.01e-05
cell morphogenesis (GO:0000902)	715	150	75.61	+	1.98	5.03e-13	7.22e-10
cell morphogenesis involved in neuron differentiation (GO:0048667)	453	95	47.91	+	1.98	1.01e-08	3.8e-06
mesenchyme development (GO:0060485)	224	46	23.69	+	1.94	0.000102	0.0097
axon development (GO:0061564)	421	86	44.52	+	1.93	1.5e-07	3.95e-05
epithelial tube morphogenesis (GO:0060562)	309	63	32.68	+	1.93	7.14e-06	0.00102
cellular component morphogenesis (GO:0032989)	611	123	64.62	+	1.9	6e-10	3.16e-07
cell junction organization (GO:0034330)	502	101	53.09	+	1.9	2.15e-08	7.23e-06
inner ear development (GO:0048839)	195	39	20.62	+	1.89	0.000692	0.0467
negative regulation of cell growth (GO:0030308)	190	38	20.09	+	1.89	0.000633	0.0429
modulation of chemical synaptic transmission (GO:0050804)	431	86	45.58	+	1.89	3.21e-07	7.69e-05
regulation of membrane potential (GO:0042391)	437	87	46.21	+	1.88	3.6e-07	8.24e-05
regulation of trans-synaptic signaling (GO:0099177)	432	86	45.69	+	1.88	4.61e-07	9.98e-05
forebrain development (GO:0030900)	387	77	40.93	+	1.88	1.97e-06	0.000354
cell morphogenesis involved in differentiation (GO:0000904)	559	111	59.12	+	1.88	1.02e-08	3.75e-06
regulation of cell projection organization (GO:0031344)	648	128	68.53	+	1.87	7.81e-10	3.86e-07
regulation of plasma membrane bounded cell projection organization (GO:0120035)	631	124	66.73	+	1.86	1.65e-09	7.45e-07
sensory organ development (GO:0007423)	555	109	58.69	+	1.86	1.98e-08	6.8e-06
ear development (GO:0043583)	220	43	23.27	+	1.85	0.000454	0.0331
neuron development (GO:0048666)	846	165	89.47	+	1.84	5.08e-12	5.73e-09
urogenital system development (GO:0001655)	324	63	34.26	+	1.84	2.51e-05	0.00306
negative regulation of growth (GO:0045926)	249	48	26.33	+	1.82	0.000308	0.0245
neuron projection development (GO:0031175)	691	132	73.08	+	1.81	2.44e-09	1.04e-06
neuron differentiation (GO:0030182)	1043	199	110.3	+	1.8	1.82e-13	3.2e-10
morphogenesis of an epithelium (GO:0002009)	441	84	46.64	+	1.8	2.65e-06	0.000436
cell fate commitment (GO:0045165)	238	45	25.17	+	1.79	0.000707	0.0475
tissue morphogenesis (GO:0048729)	545	103	57.64	+	1.79	2.94e-07	7.14e-05
generation of neurons (GO:0048699)	1271	240	134.41	+	1.79	9.28e-16	2.93e-12
learning or memory (GO:0007611)	256	48	27.07	+	1.77	0.000532	0.0379
regulation of cell morphogenesis (GO:0022604)	310	58	32.78	+	1.77	0.000154	0.0134
protein phosphorylation (GO:0006468)	685	128	72.44	+	1.77	1.3e-08	4.68e-06
eye development (GO:0001654)	364	68	38.49	+	1.77	4.46e-05	0.00497
microtubule-based movement (GO:0007018)	354	66	37.44	+	1.76	5.24e-05	0.00571
camera-type eye development (GO:0043010)	317	59	33.52	+	1.76	0.000133	0.012
regulation of nervous system development (GO:0051960)	443	82	46.85	+	1.75	8.27e-06	0.00117
visual system development (GO:0150063)	368	68	38.92	+	1.75	5.09e-05	0.00559
sensory system development (GO:0048880)	374	69	39.55	+	1.74	5.57e-05	0.0059
regulation of neurogenesis (GO:0050767)	364	67	38.49	+	1.74	6.54e-05	0.0068
tube morphogenesis (GO:0035239)	654	120	69.16	+	1.74	1.01e-07	2.86e-05
regulation of Wnt signaling pathway (GO:0030111)	377	69	39.87	+	1.73	6.08e-05	0.00637
trans-synaptic signaling (GO:0099537)	432	79	45.69	+	1.73	1.81e-05	0.00234
neurogenesis (GO:0022008)	1391	253	147.1	+	1.72	6.07e-15	1.37e-11
synaptic signaling (GO:0099536)	464	84	49.07	+	1.71	1.3e-05	0.00177
regulation of cellular component size (GO:0032535)	389	70	41.14	+	1.7	0.000106	0.00987
brain development (GO:0007420)	759	136	80.27	+	1.69	4.24e-08	1.31e-05
embryonic morphogenesis (GO:0048598)	570	102	60.28	+	1.69	2.7e-06	0.00044
regulation of cell development (GO:0060284)	500	89	52.88	+	1.68	1.34e-05	0.00181
animal organ morphogenesis (GO:0009887)	956	169	101.1	+	1.67	2.42e-09	1.06e-06
chemical synaptic transmission (GO:0007268)	414	73	43.78	+	1.67	0.000122	0.0112
anterograde trans-synaptic signaling (GO:0098916)	414	73	43.78	+	1.67	0.000122	0.0111
regulation of ion transmembrane transport (GO:0034765)	502	88	53.09	+	1.66	2.58e-05	0.00311
head development (GO:0060322)	803	140	84.92	+	1.65	1.23e-07	3.34e-05
regulation of anatomical structure morphogenesis (GO:0022603)	967	168	102.26	+	1.64	7.45e-09	2.94e-06
developmental growth (GO:0048589)	358	62	37.86	+	1.64	0.000559	0.0389
cell adhesion (GO:0007155)	953	165	100.78	+	1.64	1.46e-08	5.12e-06
regulation of cell growth (GO:0001558)	422	73	44.63	+	1.64	0.000192	0.0163
circulatory system process (GO:0003013)	481	83	50.87	+	1.63	8.17e-05	0.00807
anatomical structure morphogenesis (GO:0009653)	2158	372	228.22	+	1.63	1.34e-18	2.11e-14
biological adhesion (GO:0022610)	959	165	101.42	+	1.63	2.16e-08	7.11e-06
heart development (GO:0007507)	535	92	56.58	+	1.63	3.28e-05	0.00378
plasma membrane bounded cell projection organization (GO:0120036)	1175	202	124.26	+	1.63	4.68e-10	2.64e-07
nervous system development (GO:0007399)	2218	375	234.56	+	1.6	1.51e-17	1.2e-13
cell projection organization (GO:0030030)	1221	206	129.13	+	1.6	1.23e-09	5.87e-07
actin filament-based process (GO:0030029)	605	102	63.98	+	1.59	2.91e-05	0.00343
regulation of ion transport (GO:0043269)	703	118	74.34	+	1.59	6.94e-06	0.000998
actin cytoskeleton organization (GO:0030036)	531	89	56.16	+	1.58	9.88e-05	0.0094
regulation of transmembrane transport (GO:0034762)	591	99	62.5	+	1.58	4.22e-05	0.00476
regulation of anatomical structure size (GO:0090066)	514	86	54.36	+	1.58	0.000137	0.0123
cell development (GO:0048468)	1646	275	174.07	+	1.58	2.45e-12	3.23e-09
tube development (GO:0035295)	856	143	90.53	+	1.58	8.61e-07	0.000175
central nervous system development (GO:0007417)	1000	167	105.75	+	1.58	9.27e-08	2.66e-05
phosphorylation (GO:0016310)	877	146	92.75	+	1.57	8.63e-07	0.000173
behavior (GO:0007610)	557	92	58.9	+	1.56	0.000138	0.0123
regulation of growth (GO:0040008)	661	109	69.9	+	1.56	2.79e-05	0.00334
intracellular signal transduction (GO:0035556)	1677	274	177.35	+	1.54	2.51e-11	2.48e-08
cell-cell adhesion (GO:0098609)	515	84	54.46	+	1.54	0.000404	0.03
circulatory system development (GO:0072359)	877	143	92.75	+	1.54	2.58e-06	0.00043
chemotaxis (GO:0006935)	547	89	57.85	+	1.54	0.000272	0.0221
blood vessel development (GO:0001568)	492	80	52.03	+	1.54	0.000524	0.0375
regulation of system process (GO:0044057)	585	95	61.87	+	1.54	0.000155	0.0134
taxis (GO:0042330)	550	89	58.16	+	1.53	0.000287	0.0231
movement of cell or subcellular component (GO:0006928)	1596	256	168.78	+	1.52	6.9e-10	3.52e-07
cell-cell signaling (GO:0007267)	1131	178	119.61	+	1.49	1.18e-06	0.000222
locomotion (GO:0040011)	1345	209	142.24	+	1.47	2.55e-07	6.29e-05
anatomical structure formation involved in morphogenesis (GO:0048646)	883	137	93.38	+	1.47	4.16e-05	0.00473
positive regulation of kinase activity (GO:0033674)	614	95	64.93	+	1.46	0.00072	0.0482
embryo development (GO:0009790)	991	153	104.8	+	1.46	1.75e-05	0.00231
enzyme linked receptor protein signaling pathway (GO:0007167)	723	111	76.46	+	1.45	0.000383	0.029
regulation of cell migration (GO:0030334)	892	136	94.33	+	1.44	8.94e-05	0.00878
regulation of cellular component movement (GO:0051270)	1032	157	109.14	+	1.44	3.09e-05	0.00362
regulation of locomotion (GO:0040012)	997	151	105.44	+	1.43	4.57e-05	0.00505
regulation of cell motility (GO:2000145)	954	144	100.89	+	1.43	9.46e-05	0.00912
positive regulation of developmental process (GO:0051094)	1271	188	134.41	+	1.4	1.8e-05	0.00235
localization of cell (GO:0051674)	1109	164	117.28	+	1.4	6.84e-05	0.00707
cell motility (GO:0048870)	1109	164	117.28	+	1.4	6.84e-05	0.00702
positive regulation of cellular component organization (GO:0051130)	1161	171	122.78	+	1.39	5.36e-05	0.00576
phosphorus metabolic process (GO:0006793)	1835	267	194.06	+	1.38	7.3e-07	0.000152
positive regulation of phosphorylation (GO:0042327)	921	134	97.4	+	1.38	0.000593	0.0411
regulation of developmental process (GO:0050793)	2461	358	260.26	+	1.38	5.55e-09	2.25e-06
positive regulation of phosphorus metabolic process (GO:0010562)	998	145	105.54	+	1.37	0.000364	0.0278
positive regulation of phosphate metabolic process (GO:0045937)	998	145	105.54	+	1.37	0.000364	0.0277
cytoskeleton organization (GO:0007010)	1212	175	128.17	+	1.37	0.000131	0.0119
phosphate-containing compound metabolic process (GO:0006796)	1808	261	191.2	+	1.37	1.99e-06	0.000353
cellular developmental process (GO:0048869)	3634	521	384.31	+	1.36	2.77e-12	3.36e-09
cell differentiation (GO:0030154)	3575	511	378.07	+	1.35	8.53e-12	8.98e-09
epithelium development (GO:0060429)	1113	159	117.7	+	1.35	0.000402	0.03
regulation of cellular component organization (GO:0051128)	2390	341	252.75	+	1.35	8.73e-08	2.55e-05
tissue development (GO:0009888)	1729	245	182.85	+	1.34	1.47e-05	0.00197
regulation of cell differentiation (GO:0045595)	1586	224	167.73	+	1.34	4.32e-05	0.00484
regulation of multicellular organismal development (GO:2000026)	1332	188	140.86	+	1.33	0.000208	0.0175
regulation of cell communication (GO:0010646)	3509	495	371.09	+	1.33	1.23e-10	8.42e-08
system development (GO:0048731)	4330	610	457.91	+	1.33	2.56e-13	4.05e-10
regulation of signaling (GO:0023051)	3545	499	374.9	+	1.33	1.44e-10	9.47e-08
anatomical structure development (GO:0048856)	5330	747	563.67	+	1.33	1.6e-16	8.43e-13
multicellular organism development (GO:0007275)	4941	692	522.53	+	1.32	6.15e-15	1.21e-11
regulation of signal transduction (GO:0009966)	3128	438	330.8	+	1.32	5.27e-09	2.19e-06
regulation of intracellular signal transduction (GO:1902531)	1839	256	194.48	+	1.32	2.5e-05	0.00306
regulation of localization (GO:0032879)	2753	380	291.14	+	1.31	3.22e-07	7.49e-05
developmental process (GO:0032502)	5797	799	613.05	+	1.3	2.61e-16	1.03e-12
regulation of biological quality (GO:0065008)	3995	549	422.49	+	1.3	3.6e-10	2.19e-07
regulation of transport (GO:0051049)	1772	240	187.4	+	1.28	0.000255	0.021
animal organ development (GO:0048513)	3220	434	340.53	+	1.27	4.61e-07	0.000101
regulation of multicellular organismal process (GO:0051239)	2673	360	282.68	+	1.27	6.32e-06	0.000917
cellular protein modification process (GO:0006464)	2985	391	315.68	+	1.24	2.43e-05	0.00303
protein modification process (GO:0036211)	2985	391	315.68	+	1.24	2.43e-05	0.003
signaling (GO:0023052)	5565	728	588.52	+	1.24	4.6e-10	2.69e-07
regulation of molecular function (GO:0065009)	3118	407	329.74	+	1.23	2.23e-05	0.00281
cell communication (GO:0007154)	5656	738	598.14	+	1.23	4.76e-10	2.6e-07
regulation of catalytic activity (GO:0050790)	2433	315	257.3	+	1.22	0.000414	0.0306
cellular component assembly (GO:0022607)	2494	322	263.75	+	1.22	0.000419	0.0308
multicellular organismal process (GO:0032501)	6926	888	732.45	+	1.21	4.61e-11	3.64e-08
regulation of response to stimulus (GO:0048583)	4306	549	455.38	+	1.21	4.86e-06	0.000761
signal transduction (GO:0007165)	5227	666	552.78	+	1.2	2.27e-07	5.69e-05
macromolecule modification (GO:0043412)	3211	409	339.58	+	1.2	0.000149	0.0132
cellular component organization (GO:0016043)	5783	729	611.57	+	1.19	1.83e-07	4.66e-05
negative regulation of cellular process (GO:0048523)	4902	616	518.41	+	1.19	4.7e-06	0.000743
localization (GO:0051179)	5831	729	616.65	+	1.18	6.36e-07	0.000136
cellular component organization or biogenesis (GO:0071840)	6006	745	635.16	+	1.17	1.31e-06	0.000243
positive regulation of cellular process (GO:0048522)	5741	703	607.13	+	1.16	1.87e-05	0.0024
cellular response to stimulus (GO:0051716)	6807	830	719.87	+	1.15	2.55e-06	0.000428
negative regulation of biological process (GO:0048519)	5501	669	581.75	+	1.15	7.62e-05	0.00762
positive regulation of biological process (GO:0048518)	6331	753	669.53	+	1.12	0.000286	0.0232
response to stimulus (GO:0050896)	8540	997	903.14	+	1.1	0.000113	0.0105
regulation of cellular process (GO:0050794)	11351	1319	1200.41	+	1.1	1.07e-06	0.000209
cellular process (GO:0009987)	15495	1800	1638.66	+	1.1	2.23e-15	5.88e-12
regulation of biological process (GO:0050789)	11898	1369	1258.26	+	1.09	4.35e-06	0.000694
biological regulation (GO:0065007)	12568	1443	1329.11	+	1.09	1.62e-06	0.000298
biological_process (GO:0008150)	17851	1992	1887.81	+	1.06	3.69e-11	3.07e-08
immune system process (GO:0002376)	2903	245	307	-	0.8	0.000196	0.0166
immune response (GO:0006955)	2075	155	219.44	-	0.71	5.19e-06	0.000796
Unclassified (UNCLASSIFIED)	2744	186	290.19	-	0.64	3.69e-11	3.24e-08
leukocyte mediated immunity (GO:0002443)	764	49	80.8	-	0.61	0.00026	0.0213
humoral immune response (GO:0006959)	386	17	40.82	-	0.42	7.45e-05	0.0075
detection of stimulus involved in sensory perception (GO:0050906)	557	24	58.9	-	0.41	9.53e-07	0.000188
sensory perception of chemical stimulus (GO:0007606)	543	22	57.42	-	0.38	3.21e-07	7.58e-05
adaptive immune response (GO:0002250)	658	26	69.59	-	0.37	9.86e-09	3.8e-06
detection of chemical stimulus (GO:0009593)	522	19	55.2	-	0.34	7.39e-08	2.2e-05
sensory perception of smell (GO:0007608)	468	17	49.49	-	0.34	4.38e-07	9.76e-05
adaptive immune response based on somatic recombination of immune receptors built from immunoglobulin superfamily domains (GO:0002460)	269	9	28.45	-	0.32	7.94e-05	0.00789
detection of chemical stimulus involved in sensory perception (GO:0050907)	486	16	51.4	-	0.31	3.57e-08	1.13e-05
lymphocyte mediated immunity (GO:0002449)	259	8	27.39	-	0.29	5.53e-05	0.00591
immunoglobulin mediated immune response (GO:0016064)	201	6	21.26	-	0.28	0.000314	0.0246
detection of chemical stimulus involved in sensory perception of smell (GO:0050911)	441	13	46.64	-	0.28	2.82e-08	9.1e-06
B cell mediated immunity (GO:0019724)	205	6	21.68	-	0.28	0.000227	0.0188
complement activation (GO:0006956)	177	5	18.72	-	0.27	0.000548	0.0385
humoral immune response mediated by circulating immunoglobulin (GO:0002455)	165	3	17.45	-	0.17	9.84e-05	0.00943
complement activation, classical pathway (GO:0006958)	161	2	17.03	-	0.12	2.25e-05	0.00282
peptide cross-linking (GO:0018149)	102	1	10.79	-	0.09	0.000622	0.0424

## Sheet: Table_S6
Table S6. Enriched GO terms for genes closest to uniquely active CRMs in the human brain tissue.
Analysis Type:	PANTHER Overrepresentation Test (Released 20210224)
Annotation Version and Release Date:	GO Ontology database DOI: 10.5281/zenodo.4735677 Released 2021-05-01
Analyzed List:	Brain (Homo sapiens)
Reference List:	Homo sapiens (all genes in database)
Test Type:	FISHER
Correction:	FDR
GO biological process complete	Homo sapiens - REFLIST (20595)	Brain(2026)	Brain(expected)	Brain(over/under)	Brain(fold Enrichment)	Brain(raw P-value)	Brain(FDR)
inhibitory synapse assembly (GO:1904862)	12	8	1.18	+	6.78	0.000192	0.0205
neuron cell-cell adhesion (GO:0007158)	17	9	1.67	+	5.38	0.000278	0.0274
ionotropic glutamate receptor signaling pathway (GO:0035235)	27	14	2.66	+	5.27	7.04e-06	0.00118
glutamate receptor signaling pathway (GO:0007215)	48	22	4.72	+	4.66	9.88e-08	2.69e-05
presynapse assembly (GO:0099054)	23	10	2.26	+	4.42	0.000438	0.041
synaptic transmission, glutamatergic (GO:0035249)	28	12	2.75	+	4.36	0.000133	0.0151
regulation of NMDA receptor activity (GO:2000310)	40	17	3.93	+	4.32	6.17e-06	0.00108
presynapse organization (GO:0099172)	26	11	2.56	+	4.3	0.000276	0.0274
heterophilic cell-cell adhesion via plasma membrane cell adhesion molecules (GO:0007157)	47	19	4.62	+	4.11	3.2e-06	0.000675
positive regulation of synaptic transmission, glutamatergic (GO:0051968)	30	12	2.95	+	4.07	0.000223	0.0227
regulation of synaptic transmission, glutamatergic (GO:0051966)	69	25	6.79	+	3.68	5.03e-07	0.000126
synapse assembly (GO:0007416)	99	34	9.74	+	3.49	1.42e-08	5.23e-06
calcium-dependent cell-cell adhesion via plasma membrane cell adhesion molecules (GO:0016339)	42	14	4.13	+	3.39	0.000322	0.0317
regulation of neuron migration (GO:2001222)	43	14	4.23	+	3.31	0.000393	0.0374
calcium-ion regulated exocytosis (GO:0017156)	43	14	4.23	+	3.31	0.000393	0.0372
photoreceptor cell maintenance (GO:0045494)	44	14	4.33	+	3.23	0.000475	0.0437
neuron recognition (GO:0008038)	48	15	4.72	+	3.18	0.000355	0.0342
regulation of neurotransmitter receptor activity (GO:0099601)	80	25	7.87	+	3.18	4.54e-06	0.000864
retina morphogenesis in camera-type eye (GO:0060042)	61	19	6	+	3.17	6.36e-05	0.00824
adherens junction organization (GO:0034332)	62	18	6.1	+	2.95	0.000205	0.0216
synaptic vesicle exocytosis (GO:0016079)	56	16	5.51	+	2.9	0.000525	0.0469
neurotransmitter secretion (GO:0007269)	81	23	7.97	+	2.89	3.84e-05	0.00532
signal release from synapse (GO:0099643)	81	23	7.97	+	2.89	3.84e-05	0.00528
neural retina development (GO:0003407)	68	19	6.69	+	2.84	0.000209	0.0219
regulation of postsynapse organization (GO:0099175)	91	25	8.95	+	2.79	4.69e-05	0.00628
proteoglycan metabolic process (GO:0006029)	85	22	8.36	+	2.63	0.000218	0.0223
cellular response to calcium ion (GO:0071277)	87	22	8.56	+	2.57	0.000267	0.0267
regulation of postsynaptic membrane potential (GO:0060078)	99	25	9.74	+	2.57	0.0001	0.0118
synaptic vesicle cycle (GO:0099504)	120	30	11.8	+	2.54	3.42e-05	0.00486
adenylate cyclase-inhibiting G protein-coupled receptor signaling pathway (GO:0007193)	86	21	8.46	+	2.48	0.000515	0.0465
dendrite development (GO:0016358)	111	27	10.92	+	2.47	0.000117	0.0135
regulation of synapse assembly (GO:0051963)	99	24	9.74	+	2.46	0.000336	0.0328
regulation of dendrite development (GO:0050773)	104	25	10.23	+	2.44	0.00025	0.0252
vesicle-mediated transport in synapse (GO:0099003)	129	31	12.69	+	2.44	3.66e-05	0.00511
synapse organization (GO:0050808)	289	68	28.43	+	2.39	3e-09	1.28e-06
multicellular organismal signaling (GO:0035637)	128	30	12.59	+	2.38	6.83e-05	0.00863
chemical synaptic transmission (GO:0007268)	414	97	40.73	+	2.38	9.73e-13	8.09e-10
anterograde trans-synaptic signaling (GO:0098916)	414	97	40.73	+	2.38	9.73e-13	7.69e-10
trans-synaptic signaling (GO:0099537)	432	101	42.5	+	2.38	4.92e-13	5.19e-10
homophilic cell adhesion via plasma membrane adhesion molecules (GO:0007156)	167	39	16.43	+	2.37	6.65e-06	0.00113
neurotransmitter transport (GO:0006836)	142	33	13.97	+	2.36	4.35e-05	0.00593
axon guidance (GO:0007411)	277	64	27.25	+	2.35	1.42e-08	5.34e-06
detection of abiotic stimulus (GO:0009582)	139	32	13.67	+	2.34	6.49e-05	0.00828
neuron projection guidance (GO:0097485)	278	64	27.35	+	2.34	1.51e-08	5.3e-06
cell-cell adhesion via plasma-membrane adhesion molecules (GO:0098742)	258	59	25.38	+	2.32	7.97e-08	2.25e-05
synaptic signaling (GO:0099536)	464	106	45.65	+	2.32	3.27e-13	3.69e-10
cell junction assembly (GO:0034329)	276	63	27.15	+	2.32	2.4e-08	7.76e-06
cell-cell junction organization (GO:0045216)	185	42	18.2	+	2.31	5.83e-06	0.00105
detection of external stimulus (GO:0009581)	137	31	13.48	+	2.3	0.000104	0.0121
regulation of cation channel activity (GO:2001257)	186	42	18.3	+	2.3	6.32e-06	0.0011
positive regulation of neuron projection development (GO:0010976)	161	35	15.84	+	2.21	7.41e-05	0.0093
cell junction organization (GO:0034330)	502	109	49.38	+	2.21	2.33e-12	1.75e-09
positive regulation of synaptic transmission (GO:0050806)	135	29	13.28	+	2.18	0.000463	0.0428
neuron projection morphogenesis (GO:0048812)	499	107	49.09	+	2.18	8.69e-12	5.97e-09
regulation of synapse organization (GO:0050807)	210	45	20.66	+	2.18	1.17e-05	0.00191
plasma membrane bounded cell projection morphogenesis (GO:0120039)	503	107	49.48	+	2.16	1.11e-11	7.28e-09
regulation of synapse structure or activity (GO:0050803)	221	47	21.74	+	2.16	7.44e-06	0.00124
cell morphogenesis involved in neuron differentiation (GO:0048667)	453	96	44.56	+	2.15	1.71e-10	9.63e-08
cell projection morphogenesis (GO:0048858)	507	107	49.88	+	2.15	2.02e-11	1.28e-08
cell morphogenesis (GO:0000902)	715	150	70.34	+	2.13	1.74e-15	2.75e-12
response to calcium ion (GO:0051592)	153	32	15.05	+	2.13	0.00038	0.0364
modulation of chemical synaptic transmission (GO:0050804)	431	90	42.4	+	2.12	1.25e-09	5.66e-07
regulation of trans-synaptic signaling (GO:0099177)	432	90	42.5	+	2.12	1.33e-09	5.83e-07
cell part morphogenesis (GO:0032990)	526	109	51.74	+	2.11	2.86e-11	1.74e-08
axonogenesis (GO:0007409)	385	79	37.87	+	2.09	2.39e-08	7.86e-06
cell morphogenesis involved in differentiation (GO:0000904)	559	112	54.99	+	2.04	9.69e-11	5.68e-08
cell-cell adhesion (GO:0098609)	515	103	50.66	+	2.03	7.39e-10	3.43e-07
neuron projection development (GO:0031175)	691	138	67.98	+	2.03	7.8e-13	6.85e-10
regulation of neuron projection development (GO:0010975)	447	89	43.97	+	2.02	1.01e-08	3.99e-06
adenylate cyclase-modulating G protein-coupled receptor signaling pathway (GO:0007188)	222	44	21.84	+	2.01	7.94e-05	0.00973
axon development (GO:0061564)	421	83	41.42	+	2	5.45e-08	1.66e-05
cell adhesion (GO:0007155)	953	187	93.75	+	1.99	1.58e-16	4.17e-13
peptidyl-serine modification (GO:0018209)	209	41	20.56	+	1.99	0.000134	0.0151
neuron development (GO:0048666)	846	165	83.22	+	1.98	2.01e-14	2.45e-11
biological adhesion (GO:0022610)	959	187	94.34	+	1.98	2.94e-16	5.16e-13
regulation of ion transmembrane transporter activity (GO:0032412)	272	53	26.76	+	1.98	2.02e-05	0.00315
peptidyl-serine phosphorylation (GO:0018105)	185	36	18.2	+	1.98	0.000496	0.0453
regulation of membrane potential (GO:0042391)	437	85	42.99	+	1.98	6.07e-08	1.81e-05
cellular component morphogenesis (GO:0032989)	611	118	60.11	+	1.96	2.28e-10	1.2e-07
regulation of transmembrane transporter activity (GO:0022898)	283	54	27.84	+	1.94	2.86e-05	0.00419
positive regulation of cell projection organization (GO:0031346)	353	67	34.73	+	1.93	3.71e-06	0.000733
neuron differentiation (GO:0030182)	1043	195	102.6	+	1.9	2.41e-15	3.46e-12
telencephalon development (GO:0021537)	254	47	24.99	+	1.88	0.000154	0.0169
generation of neurons (GO:0048699)	1271	232	125.03	+	1.86	4.21e-17	2.22e-13
cognition (GO:0050890)	298	54	29.32	+	1.84	9.76e-05	0.0117
regulation of plasma membrane bounded cell projection organization (GO:0120035)	631	114	62.07	+	1.84	1.46e-08	5.24e-06
regulation of transporter activity (GO:0032409)	300	54	29.51	+	1.83	0.000105	0.0121
learning or memory (GO:0007611)	256	46	25.18	+	1.83	0.000346	0.0335
regulation of cell projection organization (GO:0031344)	648	115	63.75	+	1.8	2.32e-08	7.79e-06
regulation of ion transmembrane transport (GO:0034765)	502	89	49.38	+	1.8	1.16e-06	0.000279
neurogenesis (GO:0022008)	1391	245	136.84	+	1.79	2.2e-16	4.35e-13
behavior (GO:0007610)	557	98	54.79	+	1.79	4.56e-07	0.000116
regulation of cation transmembrane transport (GO:1904062)	378	66	37.19	+	1.77	4.8e-05	0.00637
plasma membrane bounded cell projection organization (GO:0120036)	1175	203	115.59	+	1.76	5.54e-13	5.48e-10
cell projection organization (GO:0030030)	1221	209	120.11	+	1.74	6.63e-13	6.17e-10
regulation of ion transport (GO:0043269)	703	120	69.16	+	1.74	9.97e-08	2.67e-05
nervous system development (GO:0007399)	2218	375	218.19	+	1.72	1.56e-22	2.47e-18
anatomical structure homeostasis (GO:0060249)	375	63	36.89	+	1.71	0.00018	0.0194
regulation of transmembrane transport (GO:0034762)	591	98	58.14	+	1.69	4.84e-06	0.00091
cell-cell signaling (GO:0007267)	1131	186	111.26	+	1.67	2.83e-10	1.45e-07
chemotaxis (GO:0006935)	547	89	53.81	+	1.65	2.17e-05	0.00336
taxis (GO:0042330)	550	89	54.11	+	1.64	3.01e-05	0.00437
brain development (GO:0007420)	759	122	74.67	+	1.63	1.27e-06	0.0003
actin filament-based process (GO:0030029)	605	97	59.52	+	1.63	1.58e-05	0.00249
regulation of nervous system development (GO:0051960)	443	71	43.58	+	1.63	0.000227	0.023
central nervous system development (GO:0007417)	1000	160	98.37	+	1.63	2.52e-08	7.97e-06
actin cytoskeleton organization (GO:0030036)	531	84	52.24	+	1.61	0.000101	0.0118
cell development (GO:0048468)	1646	259	161.92	+	1.6	2.64e-12	1.89e-09
regulation of system process (GO:0044057)	585	91	57.55	+	1.58	8.92e-05	0.0108
transmembrane receptor protein tyrosine kinase signaling pathway (GO:0007169)	522	81	51.35	+	1.58	0.000215	0.0222
head development (GO:0060322)	803	124	78.99	+	1.57	5.53e-06	0.00101
regulation of anatomical structure morphogenesis (GO:0022603)	967	144	95.13	+	1.51	5.52e-06	0.00101
ion transmembrane transport (GO:0034220)	870	127	85.58	+	1.48	5.28e-05	0.0069
movement of cell or subcellular component (GO:0006928)	1596	231	157	+	1.47	4.05e-08	1.26e-05
protein phosphorylation (GO:0006468)	685	99	67.39	+	1.47	0.000449	0.0417
anatomical structure morphogenesis (GO:0009653)	2158	309	212.29	+	1.46	3.07e-10	1.52e-07
phosphorylation (GO:0016310)	877	125	86.27	+	1.45	0.000143	0.0158
positive regulation of cellular component organization (GO:0051130)	1161	162	114.21	+	1.42	3.63e-05	0.00513
positive regulation of developmental process (GO:0051094)	1271	176	125.03	+	1.41	2.2e-05	0.00334
intracellular signal transduction (GO:0035556)	1677	231	164.97	+	1.4	1.36e-06	0.000312
cytoskeleton organization (GO:0007010)	1212	166	119.23	+	1.39	6.39e-05	0.00821
locomotion (GO:0040011)	1345	184	132.31	+	1.39	2.86e-05	0.00422
system development (GO:0048731)	4330	591	425.96	+	1.39	2.2e-16	4.96e-13
regulation of cellular component movement (GO:0051270)	1032	139	101.52	+	1.37	0.000516	0.0463
multicellular organism development (GO:0007275)	4941	662	486.06	+	1.36	4.95e-17	1.95e-13
nervous system process (GO:0050877)	1416	189	139.3	+	1.36	7.71e-05	0.00959
regulation of developmental process (GO:0050793)	2461	328	242.1	+	1.35	8.45e-08	2.34e-05
regulation of transport (GO:0051049)	1772	235	174.32	+	1.35	1.36e-05	0.0022
anatomical structure development (GO:0048856)	5330	703	524.33	+	1.34	7.16e-17	2.26e-13
system process (GO:0003008)	2057	271	202.35	+	1.34	4.07e-06	0.000784
regulation of localization (GO:0032879)	2753	361	270.82	+	1.33	7.38e-08	2.16e-05
regulation of cellular component organization (GO:0051128)	2390	311	235.11	+	1.32	1.71e-06	0.000376
phosphorus metabolic process (GO:0006793)	1835	238	180.52	+	1.32	4.45e-05	0.00601
phosphate-containing compound metabolic process (GO:0006796)	1808	233	177.86	+	1.31	7.87e-05	0.00972
cell differentiation (GO:0030154)	3575	460	351.68	+	1.31	5.88e-09	2.38e-06
regulation of biological quality (GO:0065008)	3995	513	393	+	1.31	5.97e-10	2.86e-07
regulation of multicellular organismal process (GO:0051239)	2673	343	262.95	+	1.3	1.31e-06	0.000305
developmental process (GO:0032502)	5797	742	570.27	+	1.3	4.07e-15	5.35e-12
cellular developmental process (GO:0048869)	3634	464	357.49	+	1.3	1.24e-08	4.8e-06
regulation of signaling (GO:0023051)	3545	452	348.73	+	1.3	2.22e-08	7.63e-06
regulation of cell communication (GO:0010646)	3509	444	345.19	+	1.29	7.73e-08	2.22e-05
multicellular organismal process (GO:0032501)	6926	874	681.33	+	1.28	2.95e-17	2.33e-13
animal organ development (GO:0048513)	3220	406	316.76	+	1.28	5.14e-07	0.000127
cellular component organization (GO:0016043)	5783	696	568.89	+	1.22	4.8e-09	2e-06
regulation of signal transduction (GO:0009966)	3128	372	307.71	+	1.21	0.000212	0.0221
signaling (GO:0023052)	5565	656	547.45	+	1.2	4.11e-07	0.000108
cellular component organization or biogenesis (GO:0071840)	6006	701	590.83	+	1.19	4.39e-07	0.000114
cell communication (GO:0007154)	5656	660	556.4	+	1.19	1.36e-06	0.000307
localization (GO:0051179)	5831	665	573.62	+	1.16	2.41e-05	0.00363
cellular response to stimulus (GO:0051716)	6807	748	669.63	+	1.12	0.000498	0.0452
regulation of cellular process (GO:0050794)	11351	1214	1116.64	+	1.09	3.34e-05	0.0048
cellular process (GO:0009987)	15495	1650	1524.3	+	1.08	1.88e-10	1.03e-07
regulation of biological process (GO:0050789)	11898	1258	1170.45	+	1.07	0.000174	0.0188
biological regulation (GO:0065007)	12568	1323	1236.36	+	1.07	0.000157	0.0171
biological_process (GO:0008150)	17851	1828	1756.06	+	1.04	3.39e-06	0.000686
Unclassified (UNCLASSIFIED)	2744	198	269.94	-	0.73	3.39e-06	0.000678
immune response (GO:0006955)	2075	138	204.12	-	0.68	9.22e-07	0.000224
defense response (GO:0006952)	1426	92	140.28	-	0.66	2.19e-05	0.00336
defense response to other organism (GO:0098542)	1038	64	102.11	-	0.63	9.42e-05	0.0114
sensory perception of chemical stimulus (GO:0007606)	543	27	53.42	-	0.51	0.000143	0.0159
sensory perception of smell (GO:0007608)	468	23	46.04	-	0.5	0.000408	0.0384
detection of chemical stimulus (GO:0009593)	522	24	51.35	-	0.47	5.25e-05	0.00691
ncRNA metabolic process (GO:0034660)	521	23	51.25	-	0.45	2.59e-05	0.00386
humoral immune response (GO:0006959)	386	16	37.97	-	0.42	0.000139	0.0155
peptide metabolic process (GO:0006518)	544	22	53.52	-	0.41	3.21e-06	0.000667
detection of chemical stimulus involved in sensory perception (GO:0050907)	486	19	47.81	-	0.4	6.08e-06	0.00108
detection of chemical stimulus involved in sensory perception of smell (GO:0050911)	441	17	43.38	-	0.39	1.48e-05	0.00236
ncRNA processing (GO:0034470)	436	16	42.89	-	0.37	8.53e-06	0.00141
ribonucleoprotein complex biogenesis (GO:0022613)	462	16	45.45	-	0.35	1.47e-06	0.000327
peptide biosynthetic process (GO:0043043)	414	13	40.73	-	0.32	1.89e-06	0.00041
translation (GO:0006412)	387	12	38.07	-	0.32	3.24e-06	0.000666
defense response to bacterium (GO:0042742)	350	10	34.43	-	0.29	3.88e-06	0.000756
ribosome biogenesis (GO:0042254)	329	9	32.36	-	0.28	4.86e-06	0.000904
rRNA metabolic process (GO:0016072)	272	6	26.76	-	0.22	6.34e-06	0.00109
rRNA processing (GO:0006364)	262	5	25.77	-	0.19	2.49e-06	0.000532
cytoplasmic translation (GO:0002181)	122	1	12	-	0.08	0.000204	0.0216
phagocytosis, recognition (GO:0006910)	106	0	10.43	-	< 0.01	9.95e-05	0.0118

## Sheet: Table_S7
Table S7. Enriched GO terms for genes closest to uniquely active CRMs in mouse E14 Embryonic stem cells.
Analysis Type:	PANTHER Overrepresentation Test (Released 20210224)
Annotation Version and Release Date:	GO Ontology database DOI: 10.5281/zenodo.4735677 Released 2021-05-01
Analyzed List:	E14_Embryonic_Stem_Cell_Embryo (Mus musculus)
Reference List:	Mus musculus (all genes in database)
Test Type:	FISHER
Correction:	FDR
GO biological process complete	Mus musculus - REFLIST (21988)	E14_Embryonic_Stem_Cell_Embryo (890)	E14_Embryonic_Stem_Cell_Embryo (expected)	E14_Embryonic_Stem_Cell_Embryo (over/under)	E14_Embryonic_Stem_Cell_Embryo (fold Enrichment)	E14_Embryonic_Stem_Cell_Embryo (raw P-value)	E14_Embryonic_Stem_Cell_Embryo (FDR)
chloride transmembrane transport (GO:1902476)	53	14	2.15	+	6.53	2.36e-07	0.000743
startle response (GO:0001964)	36	9	1.46	+	6.18	4.92e-05	0.0268
inorganic anion transmembrane transport (GO:0098661)	70	14	2.83	+	4.94	4.14e-06	0.00408
chloride transport (GO:0006821)	96	14	3.89	+	3.6	9.41e-05	0.0401
potassium ion transmembrane transport (GO:0071805)	139	19	5.63	+	3.38	1.3e-05	0.0102
potassium ion transport (GO:0006813)	162	19	6.56	+	2.9	8.63e-05	0.0378
cell-cell adhesion via plasma-membrane adhesion molecules (GO:0098742)	190	22	7.69	+	2.86	2.95e-05	0.0202
inorganic ion transmembrane transport (GO:0098660)	489	52	19.79	+	2.63	2.47e-09	3.89e-05
trans-synaptic signaling (GO:0099537)	366	37	14.81	+	2.5	1.46e-06	0.0023
chemical synaptic transmission (GO:0007268)	348	35	14.09	+	2.48	3.12e-06	0.00378
anterograde trans-synaptic signaling (GO:0098916)	348	35	14.09	+	2.48	3.12e-06	0.00351
regulation of membrane potential (GO:0042391)	452	45	18.3	+	2.46	1.96e-07	0.000771
synaptic signaling (GO:0099536)	404	40	16.35	+	2.45	1.19e-06	0.00208
inorganic cation transmembrane transport (GO:0098662)	435	42	17.61	+	2.39	9.1e-07	0.00179
ion transmembrane transport (GO:0034220)	607	58	24.57	+	2.36	1e-08	7.92e-05
cation transmembrane transport (GO:0098655)	470	43	19.02	+	2.26	2.47e-06	0.00325
behavior (GO:0007610)	697	59	28.21	+	2.09	4.23e-07	0.000952
modulation of chemical synaptic transmission (GO:0050804)	516	43	20.89	+	2.06	3.07e-05	0.0202
regulation of trans-synaptic signaling (GO:0099177)	517	43	20.93	+	2.05	3.11e-05	0.0196
transmembrane transport (GO:0055085)	928	70	37.56	+	1.86	2.11e-06	0.00302
cation transport (GO:0006812)	730	53	29.55	+	1.79	9.88e-05	0.041
plasma membrane bounded cell projection organization (GO:0120036)	1116	78	45.17	+	1.73	7.05e-06	0.00585
neuron development (GO:0048666)	884	61	35.78	+	1.7	0.000102	0.0412
cell projection organization (GO:0030030)	1173	79	47.48	+	1.66	2.25e-05	0.0161
ion transport (GO:0006811)	1073	72	43.43	+	1.66	5.77e-05	0.0284
nervous system process (GO:0050877)	2139	136	86.58	+	1.57	3.2e-07	0.000842
generation of neurons (GO:0048699)	1371	87	55.49	+	1.57	6.23e-05	0.0298
neurogenesis (GO:0022008)	1503	95	60.84	+	1.56	3.87e-05	0.0235
cell development (GO:0048468)	1821	109	73.71	+	1.48	7.71e-05	0.0358
nervous system development (GO:0007399)	2106	126	85.24	+	1.48	1.86e-05	0.014
system process (GO:0003008)	2655	156	107.47	+	1.45	4.19e-06	0.00388
regulation of biological quality (GO:0065008)	3879	203	157.01	+	1.29	0.000121	0.0475
cellular process (GO:0009987)	15109	668	611.56	+	1.09	4.73e-05	0.0266
response to biotic stimulus (GO:0009607)	1482	32	59.99	-	0.53	8.31e-05	0.0374
immune system process (GO:0002376)	2516	54	101.84	-	0.53	9.79e-08	0.000515
response to other organism (GO:0051707)	1444	30	58.45	-	0.51	4.93e-05	0.0259
response to external biotic stimulus (GO:0043207)	1446	30	58.53	-	0.51	4.95e-05	0.0252
immune response (GO:0006955)	1691	34	68.45	-	0.5	3.86e-06	0.00406
regulation of immune system process (GO:0002682)	1522	29	61.61	-	0.47	4.5e-06	0.00394
regulation of immune response (GO:0050776)	932	15	37.72	-	0.4	4.71e-05	0.0275

## Sheet: Table_S8
Table S8. Enriched GO terms for genes closest to uniquely active CRMs in the mouse brain tissue.
Analysis Type:	PANTHER Overrepresentation Test (Released 20210224)
Annotation Version and Release Date:	GO Ontology database DOI: 10.5281/zenodo.4735677 Released 2021-05-01
Analyzed List:	Brain (Mus musculus)
Reference List:	Mus musculus (all genes in database)
Test Type:	FISHER
Correction:	FDR
GO biological process complete	Mus musculus - REFLIST (21988)	Brain (947)	Brain (expected)	Brain (over/under)	Brain (fold Enrichment)	Brain (raw P-value)	Brain (FDR)
righting reflex (GO:0060013)	12	6	0.52	+	11.61	5.91e-05	0.00991
neuron cell-cell adhesion (GO:0007158)	11	5	0.47	+	10.55	0.000354	0.0394
inhibitory synapse assembly (GO:1904862)	11	5	0.47	+	10.55	0.000354	0.0391
synaptic transmission, GABAergic (GO:0051932)	20	8	0.86	+	9.29	1.22e-05	0.00287
regulation of postsynaptic specialization assembly (GO:0099150)	18	6	0.78	+	7.74	0.000346	0.0387
regulation of postsynaptic neurotransmitter receptor activity (GO:0098962)	19	6	0.82	+	7.33	0.00044	0.0459
calcium-dependent cell-cell adhesion via plasma membrane cell adhesion molecules (GO:0016339)	34	10	1.46	+	6.83	9.49e-06	0.0023
regulation of AMPA receptor activity (GO:2000311)	25	7	1.08	+	6.5	0.000272	0.0325
startle response (GO:0001964)	36	10	1.55	+	6.45	1.45e-05	0.00321
reflex (GO:0060004)	26	7	1.12	+	6.25	0.000333	0.0381
gamma-aminobutyric acid signaling pathway (GO:0007214)	30	8	1.29	+	6.19	0.000133	0.0187
chloride transmembrane transport (GO:1902476)	53	14	2.28	+	6.13	4.83e-07	0.000186
synaptic membrane adhesion (GO:0099560)	27	7	1.16	+	6.02	0.000405	0.0431
regulation of presynapse assembly (GO:1905606)	37	9	1.59	+	5.65	9.34e-05	0.0143
regulation of postsynaptic membrane potential (GO:0060078)	62	15	2.67	+	5.62	4.97e-07	0.000182
exploration behavior (GO:0035640)	34	8	1.46	+	5.46	0.000277	0.0329
regulation of presynapse organization (GO:0099174)	41	9	1.77	+	5.1	0.000183	0.0235
inorganic anion transmembrane transport (GO:0098661)	70	14	3.01	+	4.64	8.17e-06	0.00205
adherens junction organization (GO:0034332)	45	9	1.94	+	4.64	0.000335	0.0381
chemical synaptic transmission, postsynaptic (GO:0099565)	46	9	1.98	+	4.54	0.000387	0.0423
synapse assembly (GO:0007416)	86	16	3.7	+	4.32	4.26e-06	0.0012
protein localization to synapse (GO:0035418)	65	12	2.8	+	4.29	7.09e-05	0.0113
regulation of synaptic transmission, glutamatergic (GO:0051966)	78	14	3.36	+	4.17	2.39e-05	0.00477
transmission of nerve impulse (GO:0019226)	67	12	2.89	+	4.16	9.16e-05	0.0143
regulation of neurotransmitter receptor activity (GO:0099601)	67	12	2.89	+	4.16	9.16e-05	0.0142
neuromuscular process controlling balance (GO:0050885)	69	12	2.97	+	4.04	0.000117	0.0171
chloride transport (GO:0006821)	96	16	4.13	+	3.87	1.46e-05	0.00319
homophilic cell adhesion via plasma membrane adhesion molecules (GO:0007156)	109	18	4.69	+	3.83	4.85e-06	0.00134
cell-cell adhesion via plasma-membrane adhesion molecules (GO:0098742)	190	29	8.18	+	3.54	3.21e-08	1.87e-05
action potential (GO:0001508)	92	14	3.96	+	3.53	0.000117	0.017
trans-synaptic signaling (GO:0099537)	366	55	15.76	+	3.49	3.95e-14	1.56e-10
chemical synaptic transmission (GO:0007268)	348	52	14.99	+	3.47	2.42e-13	6.36e-10
anterograde trans-synaptic signaling (GO:0098916)	348	52	14.99	+	3.47	2.42e-13	5.45e-10
regulation of dendritic spine development (GO:0060998)	81	12	3.49	+	3.44	0.00044	0.0462
regulation of dendrite development (GO:0050773)	131	19	5.64	+	3.37	1.41e-05	0.00322
learning (GO:0007612)	180	26	7.75	+	3.35	4.25e-07	0.000176
postsynapse organization (GO:0099173)	97	14	4.18	+	3.35	0.000193	0.0246
synaptic signaling (GO:0099536)	404	57	17.4	+	3.28	1.45e-13	4.57e-10
synapse organization (GO:0050808)	305	43	13.14	+	3.27	1.52e-10	1.6e-07
regulation of synapse assembly (GO:0051963)	121	17	5.21	+	3.26	5.62e-05	0.00963
neuromuscular process (GO:0050905)	179	25	7.71	+	3.24	1.22e-06	0.000371
regulation of neurotransmitter secretion (GO:0046928)	123	17	5.3	+	3.21	6.75e-05	0.0109
multicellular organismal signaling (GO:0035637)	116	16	5	+	3.2	0.000112	0.0165
regulation of postsynapse organization (GO:0099175)	111	15	4.78	+	3.14	0.000221	0.0269
cognition (GO:0050890)	343	45	14.77	+	3.05	4.59e-10	4.26e-07
regulation of synapse organization (GO:0050807)	261	34	11.24	+	3.02	7.18e-08	3.54e-05
modulation of chemical synaptic transmission (GO:0050804)	516	67	22.22	+	3.01	3.58e-14	2.82e-10
inorganic anion transport (GO:0015698)	131	17	5.64	+	3.01	0.000135	0.0188
regulation of trans-synaptic signaling (GO:0099177)	517	67	22.27	+	3.01	3.88e-14	2.04e-10
regulation of neurotransmitter transport (GO:0051588)	140	18	6.03	+	2.99	9.65e-05	0.0146
regulation of synaptic plasticity (GO:0048167)	227	29	9.78	+	2.97	9.26e-07	0.000292
adult behavior (GO:0030534)	182	23	7.84	+	2.93	1.42e-05	0.00319
locomotory behavior (GO:0007626)	246	31	10.59	+	2.93	5.14e-07	0.000184
regulation of synapse structure or activity (GO:0050803)	273	34	11.76	+	2.89	1.88e-07	8.72e-05
learning or memory (GO:0007611)	306	38	13.18	+	2.88	3.87e-08	2.11e-05
neurotransmitter transport (GO:0006836)	129	16	5.56	+	2.88	0.000333	0.0384
regulation of cation channel activity (GO:2001257)	178	22	7.67	+	2.87	2.94e-05	0.00579
memory (GO:0007613)	155	19	6.68	+	2.85	0.000111	0.0165
neuron migration (GO:0001764)	148	18	6.37	+	2.82	0.000181	0.0235
positive regulation of neuron projection development (GO:0010976)	217	26	9.35	+	2.78	9.46e-06	0.00233
regulation of nervous system process (GO:0031644)	184	22	7.92	+	2.78	4.62e-05	0.00809
visual perception (GO:0007601)	159	19	6.85	+	2.77	0.00015	0.0203
regulation of signaling receptor activity (GO:0010469)	143	17	6.16	+	2.76	0.000345	0.0389
sensory perception of light stimulus (GO:0050953)	163	19	7.02	+	2.71	0.0002	0.025
cell junction organization (GO:0034330)	508	57	21.88	+	2.61	5.52e-10	4.83e-07
behavior (GO:0007610)	697	77	30.02	+	2.57	9.88e-13	1.95e-09
telencephalon development (GO:0021537)	246	27	10.59	+	2.55	3.61e-05	0.00669
cell junction assembly (GO:0034329)	249	27	10.72	+	2.52	4.06e-05	0.00737
regulation of neurotransmitter levels (GO:0001505)	251	27	10.81	+	2.5	4.43e-05	0.00795
regulation of exocytosis (GO:0017157)	242	26	10.42	+	2.49	6.34e-05	0.0104
cell-cell adhesion (GO:0098609)	410	43	17.66	+	2.44	4.72e-07	0.000191
protein localization to cell periphery (GO:1990778)	253	26	10.9	+	2.39	0.000108	0.0163
regulation of neuron projection development (GO:0010975)	545	56	23.47	+	2.39	1.56e-08	1.07e-05
central nervous system neuron differentiation (GO:0021953)	215	22	9.26	+	2.38	0.000397	0.0429
regulation of membrane potential (GO:0042391)	452	46	19.47	+	2.36	4.91e-07	0.000184
neuron projection morphogenesis (GO:0048812)	486	49	20.93	+	2.34	2.15e-07	9.69e-05
cell morphogenesis involved in neuron differentiation (GO:0048667)	449	45	19.34	+	2.33	8.41e-07	0.000276
plasma membrane bounded cell projection morphogenesis (GO:0120039)	492	49	21.19	+	2.31	2.78e-07	0.000122
cell-cell signaling (GO:0007267)	830	82	35.75	+	2.29	3.83e-11	5.03e-08
cell projection morphogenesis (GO:0048858)	498	49	21.45	+	2.28	5.37e-07	0.000188
axonogenesis (GO:0007409)	354	34	15.25	+	2.23	4.44e-05	0.00786
neuron development (GO:0048666)	884	84	38.07	+	2.21	1.49e-10	1.68e-07
cell part morphogenesis (GO:0032990)	524	49	22.57	+	2.17	1.8e-06	0.000537
axon development (GO:0061564)	385	36	16.58	+	2.17	5.36e-05	0.00928
neuron projection development (GO:0031175)	715	66	30.79	+	2.14	3.84e-08	2.16e-05
regulation of ion transmembrane transport (GO:0034765)	493	45	21.23	+	2.12	8.05e-06	0.00205
neuron differentiation (GO:0030182)	1086	98	46.77	+	2.1	5.16e-11	6.26e-08
cell morphogenesis (GO:0000902)	749	67	32.26	+	2.08	8.35e-08	3.99e-05
regulation of cation transmembrane transport (GO:1904062)	372	33	16.02	+	2.06	0.00021	0.026
forebrain development (GO:0030900)	385	34	16.58	+	2.05	0.000172	0.0227
cell morphogenesis involved in differentiation (GO:0000904)	579	51	24.94	+	2.05	5.57e-06	0.00146
regulation of plasma membrane bounded cell projection organization (GO:0120035)	730	64	31.44	+	2.04	3.9e-07	0.000166
generation of neurons (GO:0048699)	1371	120	59.05	+	2.03	1.83e-12	2.89e-09
biological adhesion (GO:0022610)	858	75	36.95	+	2.03	4.74e-08	2.41e-05
cell adhesion (GO:0007155)	848	74	36.52	+	2.03	4.36e-08	2.29e-05
cellular component morphogenesis (GO:0032989)	612	53	26.36	+	2.01	6.14e-06	0.00159
brain development (GO:0007420)	650	56	27.99	+	2	3.04e-06	0.000872
inorganic ion transmembrane transport (GO:0098660)	489	42	21.06	+	1.99	5.81e-05	0.00985
regulation of cell projection organization (GO:0031344)	747	64	32.17	+	1.99	8.44e-07	0.000272
neurogenesis (GO:0022008)	1503	128	64.73	+	1.98	1.47e-12	2.58e-09
nervous system development (GO:0007399)	2106	176	90.7	+	1.94	1.42e-16	2.24e-12
localization within membrane (GO:0051668)	520	43	22.4	+	1.92	0.000141	0.0194
head development (GO:0060322)	705	57	30.36	+	1.88	1.64e-05	0.0035
ion transmembrane transport (GO:0034220)	607	49	26.14	+	1.87	8.47e-05	0.0134
regulation of ion transport (GO:0043269)	733	59	31.57	+	1.87	1.54e-05	0.00332
regulation of transmembrane transport (GO:0034762)	593	47	25.54	+	1.84	0.000162	0.0214
regulation of nervous system development (GO:0051960)	536	42	23.08	+	1.82	0.000416	0.044
plasma membrane bounded cell projection organization (GO:0120036)	1116	86	48.06	+	1.79	6.92e-07	0.000232
regulation of system process (GO:0044057)	613	47	26.4	+	1.78	0.000308	0.0357
central nervous system development (GO:0007417)	878	67	37.81	+	1.77	1.73e-05	0.00363
cell projection organization (GO:0030030)	1173	86	50.52	+	1.7	5.26e-06	0.00141
ion transport (GO:0006811)	1073	77	46.21	+	1.67	3.51e-05	0.0066
cell migration (GO:0016477)	891	63	38.37	+	1.64	0.000236	0.0284
movement of cell or subcellular component (GO:0006928)	1467	103	63.18	+	1.63	2.69e-06	0.000786
locomotion (GO:0040011)	1247	85	53.71	+	1.58	6.47e-05	0.0105
protein localization (GO:0008104)	1900	128	81.83	+	1.56	1.09e-06	0.000336
cell development (GO:0048468)	1821	121	78.43	+	1.54	5.25e-06	0.00143
regulation of cell communication (GO:0010646)	3243	206	139.67	+	1.47	2.17e-08	1.37e-05
regulation of signaling (GO:0023051)	3255	206	140.19	+	1.47	2.34e-08	1.42e-05
anatomical structure morphogenesis (GO:0009653)	2268	142	97.68	+	1.45	1.11e-05	0.00265
macromolecule localization (GO:0033036)	2261	140	97.38	+	1.44	2.25e-05	0.00454
system development (GO:0048731)	4186	257	180.29	+	1.43	3.55e-09	2.8e-06
regulation of transport (GO:0051049)	1880	114	80.97	+	1.41	0.000391	0.0426
multicellular organism development (GO:0007275)	4801	290	206.77	+	1.4	8.52e-10	7.07e-07
cellular localization (GO:0051641)	2214	133	95.35	+	1.39	0.000152	0.0205
regulation of biological quality (GO:0065008)	3879	230	167.06	+	1.38	4.8e-07	0.000189
localization (GO:0051179)	4976	293	214.31	+	1.37	9.43e-09	6.76e-06
anatomical structure development (GO:0048856)	5182	305	223.18	+	1.37	3.74e-09	2.81e-06
regulation of localization (GO:0032879)	2870	166	123.61	+	1.34	0.000129	0.0183
developmental process (GO:0032502)	5576	320	240.15	+	1.33	1.72e-08	1.13e-05
cellular developmental process (GO:0048869)	3634	207	156.51	+	1.32	3.43e-05	0.00651
cell differentiation (GO:0030154)	3582	204	154.27	+	1.32	3.77e-05	0.00691
establishment of localization (GO:0051234)	3730	206	160.65	+	1.28	0.000212	0.0261
cellular component organization (GO:0016043)	5199	284	223.92	+	1.27	1.27e-05	0.00293
cellular component organization or biogenesis (GO:0071840)	5392	290	232.23	+	1.25	3.21e-05	0.00616
multicellular organismal process (GO:0032501)	7328	376	315.61	+	1.19	6.07e-05	0.0101
cellular process (GO:0009987)	15109	722	650.73	+	1.11	5.8e-07	0.000199
immune system process (GO:0002376)	2516	72	108.36	-	0.66	0.000153	0.0205
immune response (GO:0006955)	1691	40	72.83	-	0.55	3.09e-05	0.00601
immune effector process (GO:0002252)	515	6	22.18	-	0.27	0.000123	0.0177
sensory perception of chemical stimulus (GO:0007606)	1223	12	52.67	-	0.23	2.82e-11	4.05e-08
sensory perception of smell (GO:0007608)	1123	11	48.37	-	0.23	1.79e-10	1.76e-07
humoral immune response (GO:0006959)	423	4	18.22	-	0.22	0.00018	0.0235
leukocyte mediated immunity (GO:0002443)	367	3	15.81	-	0.19	0.00029	0.0341
immunoglobulin production (GO:0002377)	254	1	10.94	-	0.09	0.000402	0.0431
complement activation, classical pathway (GO:0006958)	216	0	9.3	-	< 0.01	0.0002	0.0252
complement activation (GO:0006956)	228	0	9.82	-	< 0.01	0.00014	0.0193
phagocytosis, recognition (GO:0006910)	203	0	8.74	-	< 0.01	0.000292	0.0341
humoral immune response mediated by circulating immunoglobulin (GO:0002455)	220	0	9.48	-	< 0.01	0.000212	0.026
immunoglobulin mediated immune response (GO:0016064)	269	0	11.59	-	< 0.01	1.84e-05	0.00383
B cell mediated immunity (GO:0019724)	274	0	11.8	-	< 0.01	1.94e-05	0.00397

## Sheet: Table_S9
Table S9. Enriched GO terms for genes closest to universally active CRMs in 67 human cell lines/tissues.
Analysis Type:	PANTHER Overrepresentation Test (Released 20210224)
Annotation Version and Release Date:	GO Ontology database DOI: 10.5281/zenodo.4735677 Released 2021-05-01
Analyzed List:	commen_genes_67.human.csv (Homo sapiens)
Reference List:	Homo sapiens (all genes in database)
Test Type:	FISHER
Correction:	FDR
GO biological process complete	Homo sapiens - REFLIST (20595)	commen_genes_67.human.csv (9643)	commen_genes_67.human.csv (expected)	commen_genes_67.human.csv (over/under)	commen_genes_67.human.csv (fold Enrichment)	commen_genes_67.human.csv (raw P-value)	commen_genes_67.human.csv (FDR)
exonucleolytic catabolism of deadenylated mRNA (GO:0043928)	33	33	15.45	+	2.14	0.00222	0.0396
amino acid activation (GO:0043038)	50	50	23.41	+	2.14	0.000216	0.00531
DNA replication-independent nucleosome organization (GO:0034724)	40	40	18.73	+	2.14	0.00103	0.0206
tRNA aminoacylation for protein translation (GO:0006418)	46	46	21.54	+	2.14	0.000304	0.00712
DNA replication-independent nucleosome assembly (GO:0006336)	39	39	18.26	+	2.14	0.000923	0.0189
maturation of 5.8S rRNA (GO:0000460)	35	35	16.39	+	2.14	0.00184	0.0338
nuclear-transcribed mRNA catabolic process, exonucleolytic (GO:0000291)	35	35	16.39	+	2.14	0.00184	0.0338
tRNA aminoacylation (GO:0043039)	49	49	22.94	+	2.14	0.000197	0.0049
nuclear-transcribed mRNA catabolic process, deadenylation-dependent decay (GO:0000288)	60	59	28.09	+	2.1	6.72e-05	0.00187
regulation of telomere maintenance via telomerase (GO:0032210)	54	53	25.28	+	2.1	0.000158	0.00403
RNA phosphodiester bond hydrolysis, exonucleolytic (GO:0090503)	42	41	19.67	+	2.08	0.000895	0.0185
regulation of telomere maintenance (GO:0032204)	81	79	37.93	+	2.08	5.1e-06	0.00018
histone ubiquitination (GO:0016574)	39	38	18.26	+	2.08	0.00139	0.0266
centromere complex assembly (GO:0034508)	38	37	17.79	+	2.08	0.00177	0.0327
protein targeting to ER (GO:0045047)	112	109	52.44	+	2.08	8.74e-08	4.02e-06
positive regulation of telomere maintenance via telomere lengthening (GO:1904358)	37	36	17.32	+	2.08	0.00229	0.0407
cotranslational protein targeting to membrane (GO:0006613)	101	98	47.29	+	2.07	3.6e-07	1.54e-05
SRP-dependent cotranslational protein targeting to membrane (GO:0006614)	96	93	44.95	+	2.07	9.07e-07	3.69e-05
regulation of telomere maintenance via telomere lengthening (GO:1904356)	62	60	29.03	+	2.07	8.27e-05	0.00225
viral transcription (GO:0019083)	116	112	54.31	+	2.06	6.39e-08	2.99e-06
establishment of protein localization to endoplasmic reticulum (GO:0072599)	116	112	54.31	+	2.06	6.39e-08	2.98e-06
nuclear-transcribed mRNA catabolic process (GO:0000956)	195	188	91.3	+	2.06	2.12e-12	1.62e-10
positive regulation of telomere maintenance (GO:0032206)	51	49	23.88	+	2.05	0.00036	0.00833
maturation of SSU-rRNA (GO:0030490)	50	48	23.41	+	2.05	0.000457	0.0103
ribosomal small subunit biogenesis (GO:0042274)	73	70	34.18	+	2.05	2.87e-05	0.000873
mitotic metaphase plate congression (GO:0007080)	48	46	22.47	+	2.05	0.000776	0.0162
nuclear-transcribed mRNA catabolic process, nonsense-mediated decay (GO:0000184)	120	115	56.19	+	2.05	6.63e-08	3.08e-06
ribosomal large subunit biogenesis (GO:0042273)	72	69	33.71	+	2.05	2.61e-05	0.000799
tRNA metabolic process (GO:0006399)	190	182	88.96	+	2.05	7.48e-12	5.4e-10
snRNA transcription (GO:0009301)	71	68	33.24	+	2.05	3.35e-05	0.001
snRNA transcription by RNA polymerase II (GO:0042795)	70	67	32.78	+	2.04	4.36e-05	0.00127
tRNA modification (GO:0006400)	93	89	43.54	+	2.04	1.97e-06	7.56e-05
tRNA processing (GO:0008033)	134	128	62.74	+	2.04	1.08e-08	5.51e-07
tRNA methylation (GO:0030488)	43	41	20.13	+	2.04	0.0014	0.0267
double-strand break repair via nonhomologous end joining (GO:0006303)	63	60	29.5	+	2.03	9.44e-05	0.00254
mitochondrial RNA metabolic process (GO:0000959)	41	39	19.2	+	2.03	0.00169	0.0315
translational initiation (GO:0006413)	143	136	66.96	+	2.03	4.44e-09	2.37e-07
protein monoubiquitination (GO:0006513)	61	58	28.56	+	2.03	0.000154	0.00394
rRNA processing (GO:0006364)	262	249	122.67	+	2.03	2.04e-15	2.04e-13
ribosome biogenesis (GO:0042254)	329	312	154.04	+	2.03	4.78e-19	6.35e-17
viral gene expression (GO:0019080)	172	163	80.53	+	2.02	1.8e-10	1.15e-08
ncRNA export from nucleus (GO:0097064)	38	36	17.79	+	2.02	0.00262	0.0455
ciliary basal body-plasma membrane docking (GO:0097711)	95	90	44.48	+	2.02	2.38e-06	8.93e-05
cell cycle DNA replication (GO:0044786)	55	52	25.75	+	2.02	0.000361	0.00833
transcription-coupled nucleotide-excision repair (GO:0006283)	73	69	34.18	+	2.02	4.06e-05	0.00119
nuclear DNA replication (GO:0033260)	54	51	25.28	+	2.02	0.000469	0.0105
nuclear membrane reassembly (GO:0031468)	54	51	25.28	+	2.02	0.000469	0.0105
mRNA destabilization (GO:0061157)	90	85	42.14	+	2.02	4.33e-06	0.000156
mRNA catabolic process (GO:0006402)	215	203	100.67	+	2.02	1.2e-12	9.35e-11
postreplication repair (GO:0006301)	52	49	24.35	+	2.01	0.000553	0.012
mitotic nuclear membrane reassembly (GO:0007084)	51	48	23.88	+	2.01	0.000717	0.0151
mitotic nuclear membrane organization (GO:0101024)	51	48	23.88	+	2.01	0.000717	0.0151
mitochondrial respiratory chain complex assembly (GO:0033108)	101	95	47.29	+	2.01	1.47e-06	5.75e-05
pre-replicative complex assembly (GO:0036388)	66	62	30.9	+	2.01	0.000122	0.00322
DNA-dependent DNA replication (GO:0006261)	195	183	91.3	+	2	2.39e-11	1.67e-09
ncRNA transcription (GO:0098781)	94	88	44.01	+	2	4.35e-06	0.000157
cytoplasmic translation (GO:0002181)	122	114	57.12	+	2	1.6e-07	7.16e-06
DNA replication (GO:0006260)	273	255	127.82	+	1.99	2.84e-15	2.82e-13
rRNA metabolic process (GO:0016072)	272	254	127.36	+	1.99	3.59e-15	3.53e-13
anaphase-promoting complex-dependent catabolic process (GO:0031145)	87	81	40.74	+	1.99	1.29e-05	0.000419
DNA replication initiation (GO:0006270)	43	40	20.13	+	1.99	0.00203	0.0365
interstrand cross-link repair (GO:0036297)	56	52	26.22	+	1.98	0.000567	0.0123
translesion synthesis (GO:0019985)	42	39	19.67	+	1.98	0.00261	0.0453
ribonucleoprotein complex biogenesis (GO:0022613)	462	429	216.32	+	1.98	1.75e-24	3.1e-22
protein localization to chromosome (GO:0034502)	69	64	32.31	+	1.98	0.000113	0.003
mitotic sister chromatid segregation (GO:0000070)	121	112	56.65	+	1.98	2.89e-07	1.27e-05
RNA destabilization (GO:0050779)	94	87	44.01	+	1.98	6.15e-06	0.000213
positive regulation of mRNA catabolic process (GO:0061014)	105	97	49.16	+	1.97	2.1e-06	8e-05
nucleotide-excision repair (GO:0006289)	104	96	48.69	+	1.97	1.98e-06	7.58e-05
regulation of transcription from RNA polymerase II promoter in response to hypoxia (GO:0061418)	78	72	36.52	+	1.97	4.52e-05	0.00131
ncRNA processing (GO:0034470)	436	402	204.14	+	1.97	1.16e-22	1.96e-20
ribonucleoprotein complex localization (GO:0071166)	127	117	59.46	+	1.97	1.78e-07	7.91e-06
ribonucleoprotein complex export from nucleus (GO:0071426)	126	116	59	+	1.97	2.27e-07	1.01e-05
RNA catabolic process (GO:0006401)	248	228	116.12	+	1.96	2.72e-13	2.25e-11
RNA splicing, via transesterification reactions (GO:0000375)	306	281	143.28	+	1.96	4.44e-16	4.64e-14
nuclear membrane organization (GO:0071763)	73	67	34.18	+	1.96	8.27e-05	0.00225
mRNA splicing, via spliceosome (GO:0000398)	303	278	141.87	+	1.96	6.75e-16	6.98e-14
RNA splicing, via transesterification reactions with bulged adenosine as nucleophile (GO:0000377)	303	278	141.87	+	1.96	6.75e-16	6.93e-14
DNA-dependent DNA replication maintenance of fidelity (GO:0045005)	48	44	22.47	+	1.96	0.00157	0.0296
cell cycle G2/M phase transition (GO:0044839)	143	131	66.96	+	1.96	4.81e-08	2.29e-06
protein localization to endoplasmic reticulum (GO:0070972)	143	131	66.96	+	1.96	4.81e-08	2.29e-06
metaphase plate congression (GO:0051310)	59	54	27.63	+	1.95	0.000519	0.0114
G2/M transition of mitotic cell cycle (GO:0000086)	141	129	66.02	+	1.95	5.63e-08	2.65e-06
mitotic G1 DNA damage checkpoint signaling (GO:0031571)	70	64	32.78	+	1.95	0.000127	0.00332
DNA damage response, signal transduction by p53 class mediator resulting in cell cycle arrest (GO:0006977)	58	53	27.16	+	1.95	0.000487	0.0108
DNA integrity checkpoint signaling (GO:0031570)	150	137	70.23	+	1.95	2.28e-08	1.11e-06
negative regulation of chromosome organization (GO:2001251)	79	72	36.99	+	1.95	5.07e-05	0.00145
mitotic DNA integrity checkpoint signaling (GO:0044774)	123	112	57.59	+	1.94	4.82e-07	2.02e-05
NADH dehydrogenase complex assembly (GO:0010257)	66	60	30.9	+	1.94	0.000244	0.00594
mitochondrial respiratory chain complex I assembly (GO:0032981)	66	60	30.9	+	1.94	0.000244	0.00593
mRNA export from nucleus (GO:0006406)	110	100	51.5	+	1.94	2.3e-06	8.72e-05
mRNA-containing ribonucleoprotein complex export from nucleus (GO:0071427)	110	100	51.5	+	1.94	2.3e-06	8.7e-05
RNA methylation (GO:0001510)	88	80	41.2	+	1.94	2.04e-05	0.000636
establishment of protein localization to mitochondrion (GO:0072655)	77	70	36.05	+	1.94	8.17e-05	0.00223
DNA damage checkpoint signaling (GO:0000077)	142	129	66.49	+	1.94	8.6e-08	3.96e-06
mitotic DNA damage checkpoint signaling (GO:0044773)	119	108	55.72	+	1.94	9.28e-07	3.76e-05
inner mitochondrial membrane organization (GO:0007007)	54	49	25.28	+	1.94	0.000946	0.0193
double-strand break repair (GO:0006302)	204	185	95.52	+	1.94	1.02e-10	6.75e-09
mitotic cell cycle checkpoint signaling (GO:0007093)	159	144	74.45	+	1.93	1.3e-08	6.55e-07
mitotic nuclear division (GO:0140014)	201	182	94.11	+	1.93	1.55e-10	1.01e-08
cell cycle checkpoint signaling (GO:0000075)	188	170	88.03	+	1.93	7.28e-10	4.21e-08
recombinational repair (GO:0000725)	103	93	48.23	+	1.93	6.75e-06	0.000231
intracellular protein transmembrane transport (GO:0065002)	51	46	23.88	+	1.93	0.00146	0.0277
mitotic spindle organization (GO:0007052)	163	147	76.32	+	1.93	1.28e-08	6.46e-07
mitotic G1/S transition checkpoint signaling (GO:0044819)	71	64	33.24	+	1.93	0.000189	0.00472
mitochondrial gene expression (GO:0140053)	142	128	66.49	+	1.93	1.18e-07	5.37e-06
double-strand break repair via homologous recombination (GO:0000724)	101	91	47.29	+	1.92	7.97e-06	0.000266
DNA geometric change (GO:0032392)	110	99	51.5	+	1.92	3.21e-06	0.000119
telomere maintenance (GO:0000723)	99	89	46.35	+	1.92	9.61e-06	0.000317
positive regulation of mRNA metabolic process (GO:1903313)	136	122	63.68	+	1.92	2.69e-07	1.19e-05
regulation of G2/M transition of mitotic cell cycle (GO:0010389)	212	190	99.26	+	1.91	1.4e-10	9.18e-09
DNA duplex unwinding (GO:0032508)	105	94	49.16	+	1.91	7.96e-06	0.000267
protein targeting to mitochondrion (GO:0006626)	57	51	26.69	+	1.91	0.000879	0.0182
regulation of cellular amino acid metabolic process (GO:0006521)	66	59	30.9	+	1.91	0.000348	0.00808
mitotic G2/M transition checkpoint (GO:0044818)	47	42	22.01	+	1.91	0.00285	0.0489
regulation of mitotic sister chromatid segregation (GO:0033047)	47	42	22.01	+	1.91	0.00285	0.0488
regulation of DNA-dependent DNA replication (GO:0090329)	47	42	22.01	+	1.91	0.00285	0.0487
telomere organization (GO:0032200)	103	92	48.23	+	1.91	9.34e-06	0.000308
mitochondrial translation (GO:0032543)	112	100	52.44	+	1.91	3.76e-06	0.000138
signal transduction in response to DNA damage (GO:0042770)	167	149	78.19	+	1.91	1.77e-08	8.78e-07
regulation of cell cycle G2/M phase transition (GO:1902749)	222	198	103.94	+	1.9	6.11e-11	4.13e-09
ncRNA metabolic process (GO:0034660)	521	464	243.94	+	1.9	5.54e-24	9.62e-22
intracellular transport of virus (GO:0075733)	54	48	25.28	+	1.9	0.00135	0.0261
IRE1-mediated unfolded protein response (GO:0036498)	54	48	25.28	+	1.9	0.00135	0.026
DNA repair (GO:0006281)	531	472	248.63	+	1.9	3.25e-24	5.71e-22
ribonucleoprotein complex subunit organization (GO:0071826)	196	174	91.77	+	1.9	1.37e-09	7.53e-08
RNA splicing (GO:0008380)	409	363	191.5	+	1.9	9.44e-19	1.21e-16
histone lysine methylation (GO:0034968)	71	63	33.24	+	1.9	0.000265	0.00632
ribosome assembly (GO:0042255)	62	55	29.03	+	1.89	0.00067	0.0142
DNA damage response, signal transduction by p53 class mediator (GO:0030330)	79	70	36.99	+	1.89	0.000134	0.00349
nuclear export (GO:0051168)	166	147	77.72	+	1.89	3.11e-08	1.49e-06
regulation of mitotic metaphase/anaphase transition (GO:0030071)	61	54	28.56	+	1.89	0.000854	0.0177
regulation of DNA-templated transcription, elongation (GO:0032784)	52	46	24.35	+	1.89	0.00218	0.0391
regulation of transcription from RNA polymerase II promoter in response to stress (GO:0043618)	112	99	52.44	+	1.89	5.23e-06	0.000183
peptidyl-lysine methylation (GO:0018022)	86	76	40.27	+	1.89	6.43e-05	0.0018
ribonucleoprotein complex assembly (GO:0022618)	189	167	88.49	+	1.89	2.91e-09	1.57e-07
protein K48-linked ubiquitination (GO:0070936)	60	53	28.09	+	1.89	0.0011	0.0218
positive regulation of gene expression, epigenetic (GO:0045815)	60	53	28.09	+	1.89	0.0011	0.0218
negative regulation of cell cycle G2/M phase transition (GO:1902750)	111	98	51.97	+	1.89	6.61e-06	0.000227
protein localization to mitochondrion (GO:0070585)	85	75	39.8	+	1.88	8.09e-05	0.00222
base-excision repair (GO:0006284)	59	52	27.63	+	1.88	0.00102	0.0206
nuclear envelope organization (GO:0006998)	84	74	39.33	+	1.88	0.000103	0.00275
negative regulation of G2/M transition of mitotic cell cycle (GO:0010972)	109	96	51.04	+	1.88	7.92e-06	0.000266
microtubule cytoskeleton organization involved in mitosis (GO:1902850)	184	162	86.15	+	1.88	6.92e-09	3.61e-07
spindle organization (GO:0007051)	224	197	104.88	+	1.88	1.84e-10	1.17e-08
protein transmembrane transport (GO:0071806)	58	51	27.16	+	1.88	0.0013	0.0252
RNA export from nucleus (GO:0006405)	124	109	58.06	+	1.88	1.96e-06	7.55e-05
RNA processing (GO:0006396)	930	815	435.45	+	1.87	2.74e-40	1.14e-37
mRNA metabolic process (GO:0016071)	697	610	326.35	+	1.87	5.21e-30	1.27e-27
centrosome cycle (GO:0007098)	88	77	41.2	+	1.87	7.44e-05	0.00206
negative regulation of translation (GO:0017148)	184	161	86.15	+	1.87	9.53e-09	4.89e-07
DNA-templated transcription, elongation (GO:0006354)	79	69	36.99	+	1.87	0.000186	0.00468
regulation of cellular response to heat (GO:1900034)	79	69	36.99	+	1.87	0.000186	0.00467
translation (GO:0006412)	387	338	181.2	+	1.87	7.48e-17	8.64e-15
regulation of DNA-templated transcription in response to stress (GO:0043620)	118	103	55.25	+	1.86	5.93e-06	0.000206
sister chromatid segregation (GO:0000819)	149	130	69.76	+	1.86	2.81e-07	1.24e-05
retrograde vesicle-mediated transport, Golgi to endoplasmic reticulum (GO:0006890)	85	74	39.8	+	1.86	0.000113	0.003
histone H4 acetylation (GO:0043967)	54	47	25.28	+	1.86	0.00255	0.0444
ATP-dependent chromatin remodeling (GO:0043044)	77	67	36.05	+	1.86	0.000301	0.00709
microtubule organizing center organization (GO:0031023)	100	87	46.82	+	1.86	3.69e-05	0.00109
DNA synthesis involved in DNA repair (GO:0000731)	53	46	24.82	+	1.85	0.00241	0.0423
intraciliary transport (GO:0042073)	53	46	24.82	+	1.85	0.00241	0.0422
transcription elongation from RNA polymerase II promoter (GO:0006368)	75	65	35.12	+	1.85	0.000357	0.00826
translational termination (GO:0006415)	97	84	45.42	+	1.85	5.53e-05	0.00157
regulation of signal transduction by p53 class mediator (GO:1901796)	201	174	94.11	+	1.85	3.76e-09	2.02e-07
mitochondrial translational termination (GO:0070126)	89	77	41.67	+	1.85	0.000108	0.00289
mitochondrial translational elongation (GO:0070125)	88	76	41.2	+	1.84	0.000139	0.0036
mRNA 3'-end processing (GO:0031124)	88	76	41.2	+	1.84	0.000139	0.0036
regulation of mitotic sister chromatid separation (GO:0010965)	66	57	30.9	+	1.84	0.000902	0.0186
protein targeting to membrane (GO:0006612)	182	157	85.22	+	1.84	2.84e-08	1.37e-06
protein methylation (GO:0006479)	131	113	61.34	+	1.84	2.38e-06	8.91e-05
protein alkylation (GO:0008213)	131	113	61.34	+	1.84	2.38e-06	8.89e-05
mitotic cell cycle process (GO:1903047)	675	581	316.05	+	1.84	2.12e-27	4.47e-25
regulation of double-strand break repair (GO:2000779)	85	73	39.8	+	1.83	0.000208	0.00515
negative regulation of mitotic cell cycle phase transition (GO:1901991)	240	206	112.37	+	1.83	2.29e-10	1.43e-08
multi-organism localization (GO:1902579)	63	54	29.5	+	1.83	0.00137	0.0263
multi-organism transport (GO:0044766)	63	54	29.5	+	1.83	0.00137	0.0263
vesicle targeting, to, from or within Golgi (GO:0048199)	70	60	32.78	+	1.83	0.000655	0.0139
chromosome localization (GO:0050000)	77	66	36.05	+	1.83	0.000411	0.00935
mitochondrial membrane organization (GO:0007006)	146	125	68.36	+	1.83	1.05e-06	4.24e-05
mRNA processing (GO:0006397)	486	416	227.56	+	1.83	1.72e-19	2.41e-17
histone acetylation (GO:0016573)	110	94	51.5	+	1.83	2.19e-05	0.000682
regulation of DNA repair (GO:0006282)	130	111	60.87	+	1.82	4.09e-06	0.000149
negative regulation of cell cycle phase transition (GO:1901988)	294	251	137.66	+	1.82	3.44e-12	2.6e-10
cellular response to DNA damage stimulus (GO:0006974)	793	677	371.3	+	1.82	4.36e-31	1.09e-28
negative regulation of response to DNA damage stimulus (GO:2001021)	82	70	38.39	+	1.82	0.000313	0.00733
establishment of chromosome localization (GO:0051303)	75	64	35.12	+	1.82	0.000493	0.0109
establishment of protein localization to organelle (GO:0072594)	394	336	184.48	+	1.82	7.71e-16	7.87e-14
transport of virus (GO:0046794)	61	52	28.56	+	1.82	0.00166	0.031
proteasome-mediated ubiquitin-dependent protein catabolic process (GO:0043161)	338	288	158.26	+	1.82	1.14e-13	9.84e-12
cell cycle phase transition (GO:0044770)	270	230	126.42	+	1.82	3.41e-11	2.35e-09
mitotic cell cycle phase transition (GO:0044772)	262	223	122.67	+	1.82	8.93e-11	5.95e-09
vesicle coating (GO:0006901)	67	57	31.37	+	1.82	0.00133	0.0256
regulation of mRNA processing (GO:0050684)	140	119	65.55	+	1.82	2.35e-06	8.85e-05
mitotic cell cycle (GO:0000278)	750	637	351.17	+	1.81	7.53e-29	1.73e-26
peptidyl-lysine acetylation (GO:0018394)	119	101	55.72	+	1.81	1.59e-05	0.000507
regulation of transcription initiation from RNA polymerase II promoter (GO:0060260)	79	67	36.99	+	1.81	0.000471	0.0105
DNA-templated transcription, termination (GO:0006353)	79	67	36.99	+	1.81	0.000471	0.0105
regulation of mitotic cell cycle phase transition (GO:1901990)	434	368	203.21	+	1.81	6.39e-17	7.43e-15
protein targeting (GO:0006605)	322	273	150.77	+	1.81	7.92e-13	6.32e-11
peptide biosynthetic process (GO:0043043)	414	351	193.84	+	1.81	3.46e-16	3.7e-14
proteasomal protein catabolic process (GO:0010498)	361	306	169.03	+	1.81	2.63e-14	2.46e-12
regulation of mRNA stability (GO:0043488)	241	204	112.84	+	1.81	8.05e-10	4.62e-08
protein deacylation (GO:0035601)	65	55	30.43	+	1.81	0.00157	0.0296
regulation of RNA stability (GO:0043487)	253	214	118.46	+	1.81	2.94e-10	1.81e-08
negative regulation of cell cycle process (GO:0010948)	368	311	172.31	+	1.8	2.25e-14	2.11e-12
internal peptidyl-lysine acetylation (GO:0018393)	116	98	54.31	+	1.8	2.38e-05	0.000731
positive regulation of establishment of protein localization to mitochondrion (GO:1903749)	58	49	27.16	+	1.8	0.00253	0.0442
regulation of metaphase/anaphase transition of cell cycle (GO:1902099)	64	54	29.97	+	1.8	0.002	0.0362
RNA modification (GO:0009451)	172	145	80.53	+	1.8	2.95e-07	1.29e-05
COPII-coated vesicle budding (GO:0090114)	70	59	32.78	+	1.8	0.00119	0.0233
translational elongation (GO:0006414)	127	107	59.46	+	1.8	1.09e-05	0.000358
negative regulation of protein ubiquitination (GO:0031397)	82	69	38.39	+	1.8	0.000425	0.00964
COPII vesicle coating (GO:0048208)	63	53	29.5	+	1.8	0.00189	0.0346
vesicle targeting, rough ER to cis-Golgi (GO:0048207)	63	53	29.5	+	1.8	0.00189	0.0345
regulation of mRNA catabolic process (GO:0061013)	252	212	117.99	+	1.8	4.97e-10	2.95e-08
protein acetylation (GO:0006473)	138	116	64.61	+	1.8	5.05e-06	0.000179
positive regulation of DNA repair (GO:0045739)	75	63	35.12	+	1.79	0.000903	0.0185
negative regulation of cellular amide metabolic process (GO:0034249)	206	173	96.45	+	1.79	2.31e-08	1.12e-06
nucleocytoplasmic transport (GO:0006913)	261	219	122.21	+	1.79	2.72e-10	1.68e-08
internal protein amino acid acetylation (GO:0006475)	118	99	55.25	+	1.79	2.71e-05	0.000827
posttranscriptional gene silencing (GO:0016441)	62	52	29.03	+	1.79	0.00238	0.0418
SCF-dependent proteasomal ubiquitin-dependent protein catabolic process (GO:0031146)	93	78	43.54	+	1.79	0.000193	0.00482
regulation of hematopoietic stem cell differentiation (GO:1902036)	74	62	34.65	+	1.79	0.000849	0.0176
regulation of mRNA metabolic process (GO:1903311)	376	315	176.05	+	1.79	3.72e-14	3.42e-12
protein-containing complex disassembly (GO:0032984)	228	191	106.75	+	1.79	4.96e-09	2.63e-07
cellular response to amino acid starvation (GO:0034198)	80	67	37.46	+	1.79	0.000511	0.0112
nuclear transport (GO:0051169)	264	221	123.61	+	1.79	2.46e-10	1.53e-08
peptidyl-lysine modification (GO:0018205)	305	255	142.81	+	1.79	1.23e-11	8.73e-10
regulation of sister chromatid segregation (GO:0033045)	73	61	34.18	+	1.78	0.00107	0.0213
regulation of chromosome separation (GO:1905818)	73	61	34.18	+	1.78	0.00107	0.0213
spindle assembly (GO:0051225)	91	76	42.61	+	1.78	0.000232	0.00569
histone methylation (GO:0016571)	91	76	42.61	+	1.78	0.000232	0.00568
covalent chromatin modification (GO:0016569)	367	306	171.84	+	1.78	1.22e-13	1.05e-11
organelle transport along microtubule (GO:0072384)	78	65	36.52	+	1.78	0.000807	0.0168
endosome organization (GO:0007032)	78	65	36.52	+	1.78	0.000807	0.0168
cellular protein complex disassembly (GO:0043624)	138	115	64.61	+	1.78	6.77e-06	0.000231
histone modification (GO:0016570)	363	302	169.96	+	1.78	2.29e-13	1.92e-11
regulation of cell cycle phase transition (GO:1901987)	522	434	244.41	+	1.78	9.33e-19	1.21e-16
response to amino acid starvation (GO:1990928)	83	69	38.86	+	1.78	0.000613	0.0131
regulation of translation (GO:0006417)	415	345	194.31	+	1.78	3.87e-15	3.78e-13
aerobic respiration (GO:0009060)	160	133	74.92	+	1.78	1.43e-06	5.65e-05
negative regulation of DNA recombination (GO:0045910)	65	54	30.43	+	1.77	0.00214	0.0385
vesicle targeting (GO:0006903)	94	78	44.01	+	1.77	0.000278	0.00659
organelle localization by membrane tethering (GO:0140056)	170	141	79.6	+	1.77	6.35e-07	2.63e-05
macroautophagy (GO:0016236)	199	165	93.18	+	1.77	8.53e-08	3.94e-06
endoplasmic reticulum unfolded protein response (GO:0030968)	105	87	49.16	+	1.77	9.58e-05	0.00257
posttranscriptional regulation of gene expression (GO:0010608)	581	480	272.04	+	1.76	3.01e-20	4.54e-18
macromolecule deacylation (GO:0098732)	69	57	32.31	+	1.76	0.00203	0.0366
regulation of response to DNA damage stimulus (GO:2001020)	223	184	104.41	+	1.76	2.06e-08	1.01e-06
regulation of hematopoietic progenitor cell differentiation (GO:1901532)	91	75	42.61	+	1.76	0.000415	0.00943
regulation of DNA replication (GO:0006275)	108	89	50.57	+	1.76	0.000113	0.003
cellular respiration (GO:0045333)	187	154	87.56	+	1.76	3.09e-07	1.34e-05
protein lipidation (GO:0006497)	85	70	39.8	+	1.76	0.000524	0.0114
ribonucleoside triphosphate metabolic process (GO:0009199)	68	56	31.84	+	1.76	0.00194	0.0353
interleukin-1-mediated signaling pathway (GO:0070498)	96	79	44.95	+	1.76	0.000237	0.00579
regulation of chromosome segregation (GO:0051983)	90	74	42.14	+	1.76	0.000392	0.00899
regulation of proteasomal ubiquitin-dependent protein catabolic process (GO:0032434)	135	111	63.21	+	1.76	1.36e-05	0.000439
protein localization to organelle (GO:0033365)	742	610	347.42	+	1.76	2.58e-25	4.75e-23
mitochondrial transport (GO:0006839)	235	193	110.03	+	1.75	1e-08	5.13e-07
membrane docking (GO:0022406)	179	147	83.81	+	1.75	6.03e-07	2.5e-05
regulation of chromosome organization (GO:0033044)	290	238	135.78	+	1.75	2.08e-10	1.31e-08
regulation of macroautophagy (GO:0016241)	161	132	75.38	+	1.75	2.7e-06	0.000101
DNA metabolic process (GO:0006259)	777	637	363.81	+	1.75	3.38e-26	6.28e-24
negative regulation of protein modification by small protein conjugation or removal (GO:1903321)	94	77	44.01	+	1.75	0.00037	0.00853
mitochondrion organization (GO:0007005)	468	383	219.13	+	1.75	5.16e-16	5.37e-14
establishment of protein localization to membrane (GO:0090150)	313	256	146.55	+	1.75	4.69e-11	3.21e-09
nucleobase-containing compound catabolic process (GO:0034655)	373	305	174.65	+	1.75	7.26e-13	5.83e-11
macromolecule methylation (GO:0043414)	257	210	120.33	+	1.75	2.84e-09	1.54e-07
protein modification by small protein removal (GO:0070646)	295	241	138.13	+	1.74	2.09e-10	1.31e-08
oxidative phosphorylation (GO:0006119)	120	98	56.19	+	1.74	5.49e-05	0.00156
nucleic acid metabolic process (GO:0090304)	2217	1810	1038.04	+	1.74	1.44e-77	2.07e-74
ubiquitin-dependent ERAD pathway (GO:0030433)	76	62	35.58	+	1.74	0.00131	0.0253
NIK/NF-kappaB signaling (GO:0038061)	81	66	37.93	+	1.74	0.000977	0.0197
protein acylation (GO:0043543)	178	145	83.34	+	1.74	1e-06	4.04e-05
regulation of mRNA splicing, via spliceosome (GO:0048024)	102	83	47.76	+	1.74	0.00025	0.00599
regulation of RNA splicing (GO:0043484)	150	122	70.23	+	1.74	7.81e-06	0.000264
positive regulation of proteasomal ubiquitin-dependent protein catabolic process (GO:0032436)	91	74	42.61	+	1.74	0.000551	0.012
RNA metabolic process (GO:0016070)	1582	1282	740.72	+	1.73	8.71e-52	5.98e-49
RNA 3'-end processing (GO:0031123)	142	115	66.49	+	1.73	1.54e-05	0.000492
negative regulation of mitotic cell cycle (GO:0045930)	294	238	137.66	+	1.73	4.57e-10	2.74e-08
chromatin remodeling (GO:0006338)	173	140	81	+	1.73	2.31e-06	8.73e-05
cellular response to topologically incorrect protein (GO:0035967)	152	123	71.17	+	1.73	8.72e-06	0.000289
transport along microtubule (GO:0010970)	157	127	73.51	+	1.73	6.61e-06	0.000227
positive regulation of proteasomal protein catabolic process (GO:1901800)	115	93	53.85	+	1.73	0.000128	0.00334
regulation of establishment of protein localization to mitochondrion (GO:1903747)	73	59	34.18	+	1.73	0.00197	0.0357
cell cycle G1/S phase transition (GO:0044843)	104	84	48.69	+	1.73	0.00028	0.00662
regulation of mitochondrial membrane permeability (GO:0046902)	78	63	36.52	+	1.73	0.00146	0.0278
protein-containing complex localization (GO:0031503)	259	209	121.27	+	1.72	7.26e-09	3.78e-07
aerobic electron transport chain (GO:0019646)	88	71	41.2	+	1.72	0.00082	0.017
mitochondrial ATP synthesis coupled electron transport (GO:0042775)	93	75	43.54	+	1.72	0.000617	0.0132
ATP synthesis coupled electron transport (GO:0042773)	93	75	43.54	+	1.72	0.000617	0.0132
protein deubiquitination (GO:0016579)	278	224	130.17	+	1.72	2.27e-09	1.24e-07
protein insertion into membrane (GO:0051205)	72	58	33.71	+	1.72	0.00244	0.0428
regulation of DNA-templated transcription, initiation (GO:2000142)	87	70	40.74	+	1.72	0.00103	0.0206
ERAD pathway (GO:0036503)	92	74	43.08	+	1.72	0.000593	0.0128
cellular macromolecule catabolic process (GO:0044265)	925	744	433.1	+	1.72	7.52e-29	1.75e-26
regulation of gene silencing by RNA (GO:0060966)	97	78	45.42	+	1.72	0.000443	0.01
response to ionizing radiation (GO:0010212)	148	119	69.3	+	1.72	1.61e-05	0.00051
G1/S transition of mitotic cell cycle (GO:0000082)	102	82	47.76	+	1.72	0.000332	0.00773
response to endoplasmic reticulum stress (GO:0034976)	260	209	121.74	+	1.72	7.7e-09	3.99e-07
mitochondrial transmembrane transport (GO:1990542)	107	86	50.1	+	1.72	0.00025	0.006
DNA biosynthetic process (GO:0071897)	117	94	54.78	+	1.72	0.000143	0.00369
antigen processing and presentation of exogenous peptide antigen via MHC class I, TAP-dependent (GO:0002479)	76	61	35.58	+	1.71	0.00229	0.0407
regulation of translational initiation (GO:0006446)	81	65	37.93	+	1.71	0.00173	0.0321
positive regulation of chromosome organization (GO:2001252)	182	146	85.22	+	1.71	1.65e-06	6.39e-05
nucleoside triphosphate metabolic process (GO:0009141)	91	73	42.61	+	1.71	0.000734	0.0154
regulation of posttranscriptional gene silencing (GO:0060147)	96	77	44.95	+	1.71	0.000551	0.012
negative regulation of G1/S transition of mitotic cell cycle (GO:2000134)	111	89	51.97	+	1.71	0.000181	0.00458
regulation of cellular amide metabolic process (GO:0034248)	479	384	224.28	+	1.71	4.88e-15	4.7e-13
post-Golgi vesicle-mediated transport (GO:0006892)	136	109	63.68	+	1.71	3.38e-05	0.00101
cell division (GO:0051301)	498	399	233.17	+	1.71	1.5e-15	1.51e-13
protein N-linked glycosylation (GO:0006487)	75	60	35.12	+	1.71	0.00219	0.0392
mRNA transport (GO:0051028)	160	128	74.92	+	1.71	7.84e-06	0.000264
protein polyubiquitination (GO:0000209)	325	260	152.17	+	1.71	1.57e-10	1.02e-08
nucleoside monophosphate metabolic process (GO:0009123)	75	60	35.12	+	1.71	0.00219	0.0392
regulation of protein modification by small protein conjugation or removal (GO:1903320)	245	196	114.71	+	1.71	3.04e-08	1.46e-06
modification-dependent macromolecule catabolic process (GO:0043632)	563	450	263.61	+	1.71	2.19e-17	2.69e-15
regulation of gene silencing by miRNA (GO:0060964)	94	75	44.01	+	1.7	0.00066	0.014
positive regulation of viral process (GO:0048524)	89	71	41.67	+	1.7	0.00115	0.0227
protein import (GO:0017038)	158	126	73.98	+	1.7	1.21e-05	0.000393
regulation of proteasomal protein catabolic process (GO:0061136)	187	149	87.56	+	1.7	1.64e-06	6.4e-05
vesicle budding from membrane (GO:0006900)	103	82	48.23	+	1.7	0.000462	0.0104
DNA recombination (GO:0006310)	225	179	105.35	+	1.7	1.59e-07	7.14e-06
modification-dependent protein catabolic process (GO:0019941)	552	439	258.46	+	1.7	1.07e-16	1.21e-14
regulation of ubiquitin-dependent protein catabolic process (GO:2000058)	166	132	77.72	+	1.7	8.15e-06	0.000272
organelle fusion (GO:0048284)	112	89	52.44	+	1.7	0.000248	0.00598
respiratory electron transport chain (GO:0022904)	112	89	52.44	+	1.7	0.000248	0.00597
ubiquitin-dependent protein catabolic process (GO:0006511)	545	433	255.18	+	1.7	2.21e-16	2.39e-14
nucleic acid phosphodiester bond hydrolysis (GO:0090305)	301	239	140.93	+	1.7	1.49e-09	8.19e-08
cellular response to unfolded protein (GO:0034620)	131	104	61.34	+	1.7	7.61e-05	0.0021
amide biosynthetic process (GO:0043604)	537	426	251.43	+	1.69	4.31e-16	4.55e-14
regulation of gene silencing (GO:0060968)	116	92	54.31	+	1.69	0.000181	0.00459
autophagy (GO:0006914)	309	245	144.68	+	1.69	1.01e-09	5.66e-08
process utilizing autophagic mechanism (GO:0061919)	309	245	144.68	+	1.69	1.01e-09	5.64e-08
RNA localization (GO:0006403)	212	168	99.26	+	1.69	5.32e-07	2.22e-05
regulation of gene expression, epigenetic (GO:0040029)	173	137	81	+	1.69	5.27e-06	0.000184
Golgi vesicle transport (GO:0048193)	398	315	186.35	+	1.69	4.75e-12	3.53e-10
negative regulation of cell cycle G1/S phase transition (GO:1902807)	115	91	53.85	+	1.69	0.000222	0.00546
cell cycle process (GO:0022402)	957	757	448.09	+	1.69	6.8e-28	1.45e-25
regulation of response to endoplasmic reticulum stress (GO:1905897)	86	68	40.27	+	1.69	0.0017	0.0317
regulation of mitotic cell cycle (GO:0007346)	588	464	275.31	+	1.69	3.43e-17	4.11e-15
positive regulation of mitochondrion organization (GO:0010822)	90	71	42.14	+	1.68	0.00121	0.0236
retrograde transport, endosome to Golgi (GO:0042147)	90	71	42.14	+	1.68	0.00121	0.0236
regulation of protein ubiquitination (GO:0031396)	213	168	99.73	+	1.68	5.6e-07	2.33e-05
fatty acid catabolic process (GO:0009062)	89	70	41.67	+	1.68	0.00151	0.0286
lipoprotein biosynthetic process (GO:0042158)	89	70	41.67	+	1.68	0.00151	0.0286
import into nucleus (GO:0051170)	117	92	54.78	+	1.68	0.000246	0.00593
cytosolic transport (GO:0016482)	148	116	69.3	+	1.67	4.74e-05	0.00136
nucleobase-containing compound metabolic process (GO:0006139)	2705	2120	1266.54	+	1.67	5.89e-82	1.03e-78
positive regulation of DNA metabolic process (GO:0051054)	202	158	94.58	+	1.67	1.6e-06	6.25e-05
chromosome organization (GO:0051276)	1064	832	498.19	+	1.67	1.54e-29	3.64e-27
regulation of DNA biosynthetic process (GO:2000278)	110	86	51.5	+	1.67	0.000504	0.0111
signal transduction by p53 class mediator (GO:0072331)	119	93	55.72	+	1.67	0.000271	0.00643
RNA phosphodiester bond hydrolysis (GO:0090501)	164	128	76.79	+	1.67	2.13e-05	0.000664
organelle membrane fusion (GO:0090174)	91	71	42.61	+	1.67	0.00167	0.0312
establishment of RNA localization (GO:0051236)	191	149	89.43	+	1.67	4.44e-06	0.00016
response to topologically incorrect protein (GO:0035966)	191	149	89.43	+	1.67	4.44e-06	0.000159
positive regulation of response to DNA damage stimulus (GO:2001022)	109	85	51.04	+	1.67	0.000484	0.0107
intracellular protein transport (GO:0006886)	781	609	365.68	+	1.67	1.91e-21	3.04e-19
chromosome segregation (GO:0007059)	286	223	133.91	+	1.67	1.67e-08	8.32e-07
regulation of DNA recombination (GO:0000018)	127	99	59.46	+	1.66	0.000181	0.00458
regulation of cell cycle process (GO:0010564)	792	617	370.83	+	1.66	1.11e-21	1.82e-19
negative regulation of DNA metabolic process (GO:0051053)	140	109	65.55	+	1.66	9.15e-05	0.00247
positive regulation of ubiquitin-dependent protein catabolic process (GO:2000060)	108	84	50.57	+	1.66	0.000596	0.0128
RNA transport (GO:0050658)	189	147	88.49	+	1.66	5.22e-06	0.000184
nucleic acid transport (GO:0050657)	189	147	88.49	+	1.66	5.22e-06	0.000183
negative regulation of cell cycle (GO:0045786)	454	353	212.57	+	1.66	1.07e-12	8.38e-11
viral process (GO:0016032)	444	345	207.89	+	1.66	1.89e-12	1.45e-10
regulation of DNA metabolic process (GO:0051052)	372	289	174.18	+	1.66	1.49e-10	9.73e-09
methylation (GO:0032259)	313	243	146.55	+	1.66	4.52e-09	2.41e-07
positive regulation of proteolysis involved in cellular protein catabolic process (GO:1903052)	134	104	62.74	+	1.66	0.00015	0.00387
proteolysis involved in cellular protein catabolic process (GO:0051603)	609	472	285.15	+	1.66	1.58e-16	1.76e-14
positive regulation of translation (GO:0045727)	137	106	64.15	+	1.65	0.000134	0.00349
chromatin organization (GO:0006325)	703	543	329.16	+	1.65	1.36e-18	1.72e-16
intracellular transport (GO:0046907)	1464	1130	685.47	+	1.65	9.09e-39	3.34e-36
cellular protein catabolic process (GO:0044257)	644	497	301.53	+	1.65	4.54e-17	5.39e-15
cell cycle (GO:0007049)	1316	1014	616.18	+	1.65	2.06e-34	6.27e-32
nucleus organization (GO:0006997)	148	114	69.3	+	1.65	7.97e-05	0.00219
regulation of proteolysis involved in cellular protein catabolic process (GO:1903050)	222	171	103.94	+	1.65	1.44e-06	5.67e-05
vesicle fusion (GO:0006906)	87	67	40.74	+	1.64	0.00238	0.0419
regulation of TOR signaling (GO:0032006)	100	77	46.82	+	1.64	0.00117	0.023
regulation of G1/S transition of mitotic cell cycle (GO:2000045)	156	120	73.04	+	1.64	5.34e-05	0.00152
regulation of mitochondrion organization (GO:0010821)	160	123	74.92	+	1.64	4.96e-05	0.00142
response to UV (GO:0009411)	151	116	70.7	+	1.64	7.13e-05	0.00197
response to unfolded protein (GO:0006986)	168	129	78.66	+	1.64	3.32e-05	0.000996
protein localization to nucleus (GO:0034504)	168	129	78.66	+	1.64	3.32e-05	0.000994
endoplasmic reticulum to Golgi vesicle-mediated transport (GO:0006888)	197	151	92.24	+	1.64	7.57e-06	0.000256
positive regulation of cell cycle phase transition (GO:1901989)	107	82	50.1	+	1.64	0.000959	0.0195
DNA conformation change (GO:0071103)	312	239	146.08	+	1.64	1.21e-08	6.14e-07
protein import into nucleus (GO:0006606)	98	75	45.89	+	1.63	0.00179	0.033
endoplasmic reticulum organization (GO:0007029)	102	78	47.76	+	1.63	0.00128	0.0249
regulation of protein stability (GO:0031647)	306	234	143.28	+	1.63	1.96e-08	9.63e-07
heterocycle metabolic process (GO:0046483)	2891	2210	1353.63	+	1.63	3.53e-79	5.58e-76
nuclear division (GO:0000280)	339	259	158.73	+	1.63	4.12e-09	2.21e-07
macromolecule catabolic process (GO:0009057)	1058	808	495.38	+	1.63	1.47e-26	2.86e-24
protein stabilization (GO:0050821)	198	151	92.71	+	1.63	7.91e-06	0.000266
heterocycle catabolic process (GO:0046700)	417	318	195.25	+	1.63	6.9e-11	4.62e-09
positive regulation of protein modification by small protein conjugation or removal (GO:1903322)	143	109	66.96	+	1.63	0.000176	0.00447
protein-DNA complex assembly (GO:0065004)	256	195	119.86	+	1.63	4.11e-07	1.75e-05
organelle fission (GO:0048285)	369	281	172.77	+	1.63	9.81e-10	5.56e-08
cellular macromolecule biosynthetic process (GO:0034645)	1639	1248	767.41	+	1.63	3.61e-41	1.63e-38
vacuolar transport (GO:0007034)	155	118	72.57	+	1.63	8.48e-05	0.0023
cellular nitrogen compound catabolic process (GO:0044270)	423	322	198.06	+	1.63	5.48e-11	3.73e-09
protein-DNA complex subunit organization (GO:0071824)	296	225	138.59	+	1.62	5.59e-08	2.64e-06
antigen processing and presentation of peptide antigen via MHC class I (GO:0002474)	100	76	46.82	+	1.62	0.00196	0.0355
peptide metabolic process (GO:0006518)	544	413	254.71	+	1.62	1.34e-13	1.14e-11
endosomal transport (GO:0016197)	235	178	110.03	+	1.62	1.56e-06	6.1e-05
protein modification by small protein conjugation or removal (GO:0070647)	1035	783	484.61	+	1.62	6.96e-25	1.25e-22
regulation of autophagy (GO:0010506)	331	250	154.98	+	1.61	1.31e-08	6.54e-07
microtubule-based transport (GO:0099111)	192	145	89.9	+	1.61	1.66e-05	0.000523
nucleobase-containing compound transport (GO:0015931)	245	185	114.71	+	1.61	1.13e-06	4.54e-05
protein catabolic process (GO:0030163)	697	526	326.35	+	1.61	9.76e-17	1.11e-14
energy derivation by oxidation of organic compounds (GO:0015980)	256	193	119.86	+	1.61	6.81e-07	2.8e-05
regulation of cellular protein catabolic process (GO:1903362)	256	193	119.86	+	1.61	6.81e-07	2.79e-05
nuclear chromosome segregation (GO:0098813)	227	171	106.29	+	1.61	3.77e-06	0.000138
regulation of cell cycle G1/S phase transition (GO:1902806)	178	134	83.34	+	1.61	4.01e-05	0.00117
Wnt signaling pathway, planar cell polarity pathway (GO:0060071)	97	73	45.42	+	1.61	0.00284	0.0488
regulation of cellular catabolic process (GO:0031329)	899	676	420.93	+	1.61	4.22e-21	6.6e-19
protein modification by small protein conjugation (GO:0032446)	822	618	384.88	+	1.61	3.09e-19	4.13e-17
vacuole organization (GO:0007033)	145	109	67.89	+	1.61	0.000245	0.00593
cellular aromatic compound metabolic process (GO:0006725)	2937	2207	1375.16	+	1.6	2.28e-74	2.78e-71
positive regulation of intracellular protein transport (GO:0090316)	185	139	86.62	+	1.6	3.27e-05	0.000984
positive regulation of cellular catabolic process (GO:0031331)	450	338	210.7	+	1.6	6.27e-11	4.22e-09
vesicle organization (GO:0016050)	313	235	146.55	+	1.6	5.48e-08	2.59e-06
macromolecule biosynthetic process (GO:0009059)	1680	1260	786.61	+	1.6	2.01e-39	7.96e-37
positive regulation of cellular protein catabolic process (GO:1903364)	156	117	73.04	+	1.6	0.000145	0.00375
cellular protein-containing complex assembly (GO:0034622)	867	650	405.95	+	1.6	4.66e-20	6.82e-18
positive regulation of protein ubiquitination (GO:0031398)	123	92	57.59	+	1.6	0.000902	0.0186
RNA biosynthetic process (GO:0032774)	543	406	254.24	+	1.6	9.09e-13	7.22e-11
ATP metabolic process (GO:0046034)	206	154	96.45	+	1.6	1.41e-05	0.000455
protein folding (GO:0006457)	233	174	109.1	+	1.59	3.8e-06	0.000139
organelle localization (GO:0051640)	609	453	285.15	+	1.59	7.78e-14	6.94e-12
positive regulation of chromatin organization (GO:1905269)	121	90	56.65	+	1.59	0.00106	0.0212
cellular nitrogen compound metabolic process (GO:0034641)	3395	2524	1589.61	+	1.59	4.38e-84	8.65e-81
transcription, DNA-templated (GO:0006351)	530	394	248.16	+	1.59	3.68e-12	2.77e-10
nucleic acid-templated transcription (GO:0097659)	531	394	248.63	+	1.58	4.85e-12	3.58e-10
gene expression (GO:0010467)	2117	1570	991.22	+	1.58	4.9e-48	2.98e-45
regulation of catabolic process (GO:0009894)	1066	790	499.12	+	1.58	2.78e-23	4.77e-21
positive regulation of mitotic cell cycle (GO:0045931)	112	83	52.44	+	1.58	0.00196	0.0356
cellular response to stress (GO:0033554)	1741	1289	815.17	+	1.58	1.59e-38	5.73e-36
protein transport (GO:0015031)	1300	962	608.69	+	1.58	2.93e-28	6.34e-26
protein ubiquitination (GO:0016567)	746	552	349.29	+	1.58	2.53e-16	2.72e-14
aromatic compound catabolic process (GO:0019439)	438	324	205.08	+	1.58	5.37e-10	3.18e-08
lysosomal transport (GO:0007041)	111	82	51.97	+	1.58	0.0019	0.0347
cellular nitrogen compound biosynthetic process (GO:0044271)	1553	1147	727.15	+	1.58	1.02e-33	2.92e-31
regulation of cell cycle (GO:0051726)	1164	859	545.01	+	1.58	5.88e-25	1.07e-22
establishment of vesicle localization (GO:0051650)	202	149	94.58	+	1.58	3.14e-05	0.000945
vesicle-mediated transport to the plasma membrane (GO:0098876)	118	87	55.25	+	1.57	0.00153	0.029
cytoskeleton-dependent intracellular transport (GO:0030705)	194	143	90.83	+	1.57	4.69e-05	0.00135
regulation of organelle assembly (GO:1902115)	190	140	88.96	+	1.57	6.45e-05	0.0018
establishment of protein localization (GO:0045184)	1397	1029	654.1	+	1.57	8.64e-30	2.07e-27
positive regulation of catabolic process (GO:0009896)	519	381	243.01	+	1.57	2.55e-11	1.77e-09
establishment of organelle localization (GO:0051656)	398	292	186.35	+	1.57	6.35e-09	3.32e-07
regulation of stem cell differentiation (GO:2000736)	116	85	54.31	+	1.56	0.00229	0.0406
positive regulation of intracellular transport (GO:0032388)	228	167	106.75	+	1.56	1.29e-05	0.000419
nucleobase-containing compound biosynthetic process (GO:0034654)	975	714	456.51	+	1.56	3.57e-20	5.28e-18
positive regulation of cellular amide metabolic process (GO:0034250)	168	123	78.66	+	1.56	0.000185	0.00466
heterocycle biosynthetic process (GO:0018130)	1049	767	491.16	+	1.56	1.39e-21	2.24e-19
regulation of ATP metabolic process (GO:1903578)	119	87	55.72	+	1.56	0.00202	0.0364
regulation of chromatin organization (GO:1902275)	211	154	98.79	+	1.56	3.47e-05	0.00103
organic cyclic compound metabolic process (GO:1901360)	3182	2322	1489.88	+	1.56	6.78e-71	6.7e-68
intrinsic apoptotic signaling pathway (GO:0097193)	150	109	70.23	+	1.55	0.000608	0.0131
viral life cycle (GO:0019058)	230	166	107.69	+	1.54	2.73e-05	0.000832
ribose phosphate biosynthetic process (GO:0046390)	171	123	80.07	+	1.54	0.000325	0.0076
lipoprotein metabolic process (GO:0042157)	121	87	56.65	+	1.54	0.00274	0.0471
gene silencing (GO:0016458)	153	110	71.64	+	1.54	0.00068	0.0144
organic cyclic compound catabolic process (GO:1901361)	466	335	218.19	+	1.54	2.28e-09	1.24e-07
regulation of generation of precursor metabolites and energy (GO:0043467)	167	120	78.19	+	1.53	0.000443	0.01
ribonucleotide biosynthetic process (GO:0009260)	163	117	76.32	+	1.53	0.000486	0.0108
transcription by RNA polymerase II (GO:0006366)	382	274	178.86	+	1.53	8.51e-08	3.94e-06
vesicle localization (GO:0051648)	212	152	99.26	+	1.53	7.11e-05	0.00197
aromatic compound biosynthetic process (GO:0019438)	1060	759	496.31	+	1.53	1e-19	1.43e-17
Golgi organization (GO:0007030)	140	100	65.55	+	1.53	0.00136	0.0261
antigen processing and presentation of exogenous peptide antigen (GO:0002478)	178	127	83.34	+	1.52	0.000329	0.00769
cellular macromolecule localization (GO:0070727)	1480	1055	692.97	+	1.52	6.1e-27	1.24e-24
DNA-templated transcription, initiation (GO:0006352)	195	139	91.3	+	1.52	0.00019	0.00474
purine nucleotide biosynthetic process (GO:0006164)	160	114	74.92	+	1.52	0.000689	0.0145
cellular protein localization (GO:0034613)	1470	1047	688.28	+	1.52	1.12e-26	2.23e-24
chromatin assembly or disassembly (GO:0006333)	170	121	79.6	+	1.52	0.000492	0.0109
regulation of histone modification (GO:0031056)	156	111	73.04	+	1.52	0.000936	0.0191
cellular response to starvation (GO:0009267)	190	135	88.96	+	1.52	0.000251	0.00601
cellular response to oxygen levels (GO:0071453)	220	156	103.01	+	1.51	9.2e-05	0.00248
microtubule cytoskeleton organization (GO:0000226)	567	402	265.48	+	1.51	1.97e-10	1.25e-08
protein-containing complex subunit organization (GO:0043933)	1605	1137	751.49	+	1.51	1.96e-28	4.36e-26
phosphatidylinositol biosynthetic process (GO:0006661)	144	102	67.42	+	1.51	0.00154	0.0291
purine-containing compound biosynthetic process (GO:0072522)	171	121	80.07	+	1.51	0.00063	0.0134
regulation of type I interferon production (GO:0032479)	133	94	62.27	+	1.51	0.00261	0.0453
purine ribonucleotide biosynthetic process (GO:0009152)	149	105	69.76	+	1.51	0.00146	0.0277
cellular response to decreased oxygen levels (GO:0036294)	202	142	94.58	+	1.5	0.000238	0.0058
regulation of intrinsic apoptotic signaling pathway (GO:2001242)	161	113	75.38	+	1.5	0.0011	0.0218
cellular amide metabolic process (GO:0043603)	820	575	383.94	+	1.5	6.63e-14	5.96e-12
regulation of cellular response to stress (GO:0080135)	692	485	324.01	+	1.5	7.46e-12	5.41e-10
organic cyclic compound biosynthetic process (GO:1901362)	1196	838	559.99	+	1.5	6.08e-20	8.74e-18
positive regulation of protein catabolic process (GO:0045732)	237	166	110.97	+	1.5	8.17e-05	0.00223
organelle organization (GO:0006996)	3567	2492	1670.14	+	1.49	1.18e-64	9.81e-62
regulation of protein catabolic process (GO:0042176)	398	278	186.35	+	1.49	3.3e-07	1.43e-05
response to starvation (GO:0042594)	232	162	108.63	+	1.49	0.000108	0.00287
protein-containing complex assembly (GO:0065003)	1358	948	635.84	+	1.49	3.71e-22	6.11e-20
cellular component disassembly (GO:0022411)	409	285	191.5	+	1.49	2.97e-07	1.3e-05
organelle assembly (GO:0070925)	796	554	372.7	+	1.49	5.1e-13	4.11e-11
regulation of intracellular protein transport (GO:0033157)	256	178	119.86	+	1.49	6.16e-05	0.00174
nitrogen compound transport (GO:0071705)	1708	1186	799.72	+	1.48	2.95e-27	6.06e-25
cellular response to hypoxia (GO:0071456)	193	134	90.37	+	1.48	0.000523	0.0114
protein localization (GO:0008104)	2063	1432	965.94	+	1.48	2.75e-33	7.62e-31
electron transport chain (GO:0022900)	170	118	79.6	+	1.48	0.00116	0.0228
antigen processing and presentation of exogenous antigen (GO:0019884)	186	129	87.09	+	1.48	0.000653	0.0139
chromatin assembly (GO:0031497)	150	104	70.23	+	1.48	0.00231	0.0408
DNA packaging (GO:0006323)	202	140	94.58	+	1.48	0.000446	0.01
cellular biosynthetic process (GO:0044249)	2715	1880	1271.22	+	1.48	1.58e-44	8.62e-42
protein localization to membrane (GO:0072657)	542	375	253.78	+	1.48	6.23e-09	3.27e-07
nucleoside phosphate biosynthetic process (GO:1901293)	230	159	107.69	+	1.48	0.000189	0.00473
localization within membrane (GO:0051668)	615	425	287.96	+	1.48	6.37e-10	3.72e-08
nucleotide biosynthetic process (GO:0009165)	226	156	105.82	+	1.47	0.000209	0.00516
organic substance biosynthetic process (GO:1901576)	2803	1929	1312.42	+	1.47	1.22e-44	6.86e-42
cellular catabolic process (GO:0044248)	1812	1244	848.42	+	1.47	2.78e-27	5.78e-25
peptidyl-serine phosphorylation (GO:0018105)	185	127	86.62	+	1.47	0.000961	0.0195
generation of precursor metabolites and energy (GO:0006091)	403	276	188.69	+	1.46	1.27e-06	5.05e-05
biosynthetic process (GO:0009058)	2865	1960	1341.45	+	1.46	2.87e-44	1.51e-41
regulation of intracellular transport (GO:0032386)	364	249	170.43	+	1.46	4.96e-06	0.000176
peptidyl-amino acid modification (GO:0018193)	886	606	414.84	+	1.46	3.95e-13	3.22e-11
antigen processing and presentation of peptide antigen (GO:0048002)	193	132	90.37	+	1.46	0.000966	0.0196
cellular macromolecule metabolic process (GO:0044260)	4909	3348	2298.49	+	1.46	3.8e-85	8.58e-82
microtubule-based process (GO:0007017)	806	548	377.39	+	1.45	1.11e-11	7.96e-10
phospholipid biosynthetic process (GO:0008654)	289	196	135.32	+	1.45	6.72e-05	0.00187
cilium assembly (GO:0060271)	385	261	180.26	+	1.45	4.68e-06	0.000167
organophosphate biosynthetic process (GO:0090407)	552	374	258.46	+	1.45	3.23e-08	1.54e-06
positive regulation of cellular protein localization (GO:1903829)	306	207	143.28	+	1.44	4.71e-05	0.00135
positive regulation of cell cycle process (GO:0090068)	228	154	106.75	+	1.44	0.000488	0.0108
glycerophospholipid biosynthetic process (GO:0046474)	252	170	117.99	+	1.44	0.000274	0.0065
cellular component biogenesis (GO:0044085)	2754	1856	1289.48	+	1.44	8.54e-39	3.22e-36
endomembrane system organization (GO:0010256)	530	357	248.16	+	1.44	1.07e-07	4.86e-06
cellular protein metabolic process (GO:0044267)	3590	2409	1680.91	+	1.43	1.15e-51	7.58e-49
positive regulation of organelle organization (GO:0010638)	605	405	283.27	+	1.43	2.45e-08	1.19e-06
cilium organization (GO:0044782)	408	273	191.03	+	1.43	5.52e-06	0.000193
macromolecule localization (GO:0033036)	2496	1670	1168.68	+	1.43	2.66e-33	7.52e-31
regulation of organelle organization (GO:0033043)	1208	808	565.61	+	1.43	1.15e-15	1.17e-13
negative regulation of organelle organization (GO:0010639)	334	223	156.39	+	1.43	4.29e-05	0.00125
organonitrogen compound biosynthetic process (GO:1901566)	1379	920	645.68	+	1.42	1.33e-17	1.64e-15
regulation of cellular protein localization (GO:1903827)	561	374	262.67	+	1.42	1.23e-07	5.57e-06
positive regulation of cell cycle (GO:0045787)	310	206	145.15	+	1.42	0.00011	0.00293
negative regulation of cellular catabolic process (GO:0031330)	257	170	120.33	+	1.41	0.000543	0.0118
establishment of localization in cell (GO:0051649)	2335	1542	1093.29	+	1.41	1.28e-28	2.89e-26
cellular response to nutrient levels (GO:0031669)	240	158	112.37	+	1.41	0.000943	0.0193
glycerolipid biosynthetic process (GO:0045017)	272	179	127.36	+	1.41	0.000435	0.00987
macromolecule modification (GO:0043412)	3211	2112	1503.46	+	1.4	5.68e-40	2.3e-37
organic substance catabolic process (GO:1901575)	1769	1161	828.28	+	1.4	1.39e-20	2.12e-18
cellular localization (GO:0051641)	2985	1954	1397.64	+	1.4	1.22e-35	3.77e-33
positive regulation of establishment of protein localization (GO:1904951)	347	227	162.47	+	1.4	9.78e-05	0.00262
macromolecule metabolic process (GO:0043170)	6151	4021	2880.02	+	1.4	4.01e-90	1.06e-86
cellular amino acid metabolic process (GO:0006520)	283	185	132.51	+	1.4	0.000456	0.0103
cellular metabolic process (GO:0044237)	7542	4927	3531.32	+	1.4	1.44e-124	2.27e-120
nitrogen compound metabolic process (GO:0006807)	6886	4475	3224.17	+	1.39	3.52e-103	1.39e-99
organonitrogen compound catabolic process (GO:1901565)	1091	709	510.83	+	1.39	4.4e-12	3.3e-10
negative regulation of cellular macromolecule biosynthetic process (GO:2000113)	1540	1000	721.06	+	1.39	9.3e-17	1.07e-14
catabolic process (GO:0009056)	2096	1361	981.39	+	1.39	5.62e-23	9.56e-21
cellular protein modification process (GO:0006464)	2985	1938	1397.64	+	1.39	7.88e-34	2.35e-31
protein modification process (GO:0036211)	2985	1938	1397.64	+	1.39	7.88e-34	2.31e-31
negative regulation of macromolecule biosynthetic process (GO:0010558)	1551	1005	726.21	+	1.38	1.14e-16	1.28e-14
glycerophospholipid metabolic process (GO:0006650)	331	214	154.98	+	1.38	0.000244	0.00593
cellular component assembly (GO:0022607)	2494	1608	1167.74	+	1.38	2.07e-26	3.98e-24
nucleotide metabolic process (GO:0009117)	425	274	198.99	+	1.38	3.9e-05	0.00114
regulation of microtubule-based process (GO:0032886)	242	156	113.31	+	1.38	0.002	0.0362
nucleoside phosphate metabolic process (GO:0006753)	436	281	204.14	+	1.38	2.89e-05	0.000876
antigen processing and presentation (GO:0019882)	225	145	105.35	+	1.38	0.0029	0.0494
positive regulation of protein transport (GO:0051222)	331	213	154.98	+	1.37	0.000342	0.00794
negative regulation of cellular biosynthetic process (GO:0031327)	1610	1035	753.83	+	1.37	1.92e-16	2.09e-14
nucleobase-containing small molecule metabolic process (GO:0055086)	515	331	241.13	+	1.37	6.87e-06	0.000233
primary metabolic process (GO:0044238)	7352	4722	3442.36	+	1.37	6.63e-106	3.49e-102
ribose phosphate metabolic process (GO:0019693)	343	220	160.6	+	1.37	0.000303	0.00712
negative regulation of biosynthetic process (GO:0009890)	1643	1053	769.29	+	1.37	1.7e-16	1.88e-14
negative regulation of catabolic process (GO:0009895)	317	203	148.43	+	1.37	0.000522	0.0114
post-translational protein modification (GO:0043687)	361	231	169.03	+	1.37	0.000215	0.00529
plasma membrane bounded cell projection assembly (GO:0120031)	472	302	221	+	1.37	2.37e-05	0.000729
organic substance transport (GO:0071702)	2079	1329	973.43	+	1.37	1.35e-20	2.07e-18
response to insulin (GO:0032868)	241	154	112.84	+	1.36	0.00277	0.0475
negative regulation of gene expression (GO:0010629)	999	638	467.75	+	1.36	4.77e-10	2.85e-08
regulation of small molecule metabolic process (GO:0062012)	421	268	197.12	+	1.36	8.39e-05	0.00228
negative regulation of protein modification process (GO:0031400)	558	355	261.27	+	1.36	6.32e-06	0.000218
ribonucleotide metabolic process (GO:0009259)	332	211	155.45	+	1.36	0.000573	0.0124
response to radiation (GO:0009314)	452	287	211.64	+	1.36	5.33e-05	0.00152
cell-cell signaling by wnt (GO:0198738)	350	222	163.88	+	1.35	0.000406	0.00929
Wnt signaling pathway (GO:0016055)	350	222	163.88	+	1.35	0.000406	0.00928
negative regulation of transferase activity (GO:0051348)	306	194	143.28	+	1.35	0.00099	0.0199
apoptotic signaling pathway (GO:0097190)	281	178	131.57	+	1.35	0.00173	0.0321
negative regulation of nucleobase-containing compound metabolic process (GO:0045934)	1528	967	715.44	+	1.35	3.75e-14	3.43e-12
positive regulation of nucleobase-containing compound metabolic process (GO:0045935)	1941	1222	908.82	+	1.34	2.25e-17	2.73e-15
cell projection assembly (GO:0030031)	488	307	228.49	+	1.34	5.01e-05	0.00143
organophosphate metabolic process (GO:0019637)	894	562	418.59	+	1.34	2.99e-08	1.44e-06
purine nucleotide metabolic process (GO:0006163)	333	209	155.92	+	1.34	0.000946	0.0193
organic substance metabolic process (GO:0071704)	7840	4902	3670.85	+	1.34	7.46e-97	2.36e-93
regulation of binding (GO:0051098)	365	228	170.9	+	1.33	0.000706	0.0149
purine ribonucleotide metabolic process (GO:0009150)	317	198	148.43	+	1.33	0.00162	0.0305
cellular response to chemical stress (GO:0062197)	282	176	132.04	+	1.33	0.00286	0.0487
metabolic process (GO:0008152)	8313	5188	3892.32	+	1.33	5.54e-106	4.38e-102
protein metabolic process (GO:0019538)	4203	2621	1967.93	+	1.33	1.61e-38	5.64e-36
negative regulation of RNA metabolic process (GO:0051253)	1408	876	659.25	+	1.33	1.19e-11	8.45e-10
purine-containing compound metabolic process (GO:0072521)	354	220	165.75	+	1.33	0.00111	0.022
negative regulation of transcription by RNA polymerase II (GO:0000122)	906	562	424.21	+	1.32	1.22e-07	5.53e-06
in utero embryonic development (GO:0001701)	366	227	171.37	+	1.32	0.000975	0.0197
positive regulation of proteolysis (GO:0045862)	376	233	176.05	+	1.32	0.00083	0.0172
regulation of cellular localization (GO:0060341)	841	520	393.77	+	1.32	4.74e-07	1.99e-05
dephosphorylation (GO:0016311)	317	196	148.43	+	1.32	0.00222	0.0395
phospholipid metabolic process (GO:0006644)	398	246	186.35	+	1.32	0.000621	0.0133
positive regulation of RNA metabolic process (GO:0051254)	1773	1094	830.15	+	1.32	8.29e-14	7.36e-12
negative regulation of nucleic acid-templated transcription (GO:1903507)	1299	799	608.22	+	1.31	4.85e-10	2.9e-08
regulation of nucleobase-containing compound metabolic process (GO:0019219)	4049	2490	1895.82	+	1.31	3.94e-33	1.07e-30
regulation of cellular macromolecule biosynthetic process (GO:2000112)	3968	2440	1857.9	+	1.31	2.49e-32	6.46e-30
negative regulation of transcription, DNA-templated (GO:0045892)	1297	797	607.28	+	1.31	6.34e-10	3.71e-08
negative regulation of RNA biosynthetic process (GO:1902679)	1301	799	609.15	+	1.31	6.68e-10	3.88e-08
proteolysis (GO:0006508)	1306	802	611.5	+	1.31	6.14e-10	3.62e-08
regulation of macromolecule biosynthetic process (GO:0010556)	3999	2455	1872.41	+	1.31	3.04e-32	7.74e-30
positive regulation of macromolecule biosynthetic process (GO:0010557)	1863	1143	872.29	+	1.31	6.6e-14	5.96e-12
regulation of cellular biosynthetic process (GO:0031326)	4163	2542	1949.2	+	1.3	1.75e-32	4.61e-30
apoptotic process (GO:0006915)	913	557	427.49	+	1.3	5.83e-07	2.42e-05
phosphorus metabolic process (GO:0006793)	1835	1119	859.18	+	1.3	3.84e-13	3.16e-11
regulation of biosynthetic process (GO:0009889)	4226	2575	1978.7	+	1.3	1.49e-32	3.99e-30
carbohydrate derivative biosynthetic process (GO:1901137)	604	368	282.81	+	1.3	6.53e-05	0.00182
cellular component organization or biogenesis (GO:0071840)	6006	3659	2812.13	+	1.3	8.36e-52	6.01e-49
phosphate-containing compound metabolic process (GO:0006796)	1808	1100	846.54	+	1.3	1.04e-12	8.26e-11
membrane organization (GO:0061024)	972	591	455.11	+	1.3	3.81e-07	1.63e-05
regulation of apoptotic signaling pathway (GO:2001233)	354	215	165.75	+	1.3	0.0027	0.0466
organonitrogen compound metabolic process (GO:1901564)	5246	3184	2456.28	+	1.3	1.26e-41	5.87e-39
negative regulation of nitrogen compound metabolic process (GO:0051172)	2453	1488	1148.54	+	1.3	5.91e-17	6.92e-15
negative regulation of cellular metabolic process (GO:0031324)	2613	1585	1223.46	+	1.3	3.88e-18	4.87e-16
response to oxygen levels (GO:0070482)	388	235	181.67	+	1.29	0.00202	0.0364
positive regulation of cellular biosynthetic process (GO:0031328)	1969	1192	921.93	+	1.29	2.33e-13	1.94e-11
regulation of RNA metabolic process (GO:0051252)	3782	2286	1770.81	+	1.29	1.15e-26	2.27e-24
phosphorylation (GO:0016310)	877	530	410.63	+	1.29	2.7e-06	0.000101
negative regulation of cellular component organization (GO:0051129)	724	437	338.99	+	1.29	2.54e-05	0.000777
negative regulation of intracellular signal transduction (GO:1902532)	507	306	237.39	+	1.29	0.000444	0.01
negative regulation of macromolecule metabolic process (GO:0010605)	2880	1738	1348.47	+	1.29	2.31e-19	3.15e-17
positive regulation of biosynthetic process (GO:0009891)	2004	1208	938.31	+	1.29	3.95e-13	3.23e-11
regulation of protein-containing complex assembly (GO:0043254)	455	274	213.04	+	1.29	0.000965	0.0196
positive regulation of nitrogen compound metabolic process (GO:0051173)	3123	1874	1462.25	+	1.28	3.17e-20	4.73e-18
regulation of protein localization (GO:0032880)	894	536	418.59	+	1.28	4.9e-06	0.000174
positive regulation of cellular metabolic process (GO:0031325)	3314	1985	1551.68	+	1.28	2.74e-21	4.34e-19
regulation of establishment of protein localization (GO:0070201)	581	348	272.04	+	1.28	0.000262	0.00626
lipid biosynthetic process (GO:0008610)	630	377	294.98	+	1.28	0.000153	0.00392
negative regulation of metabolic process (GO:0009892)	3095	1852	1449.14	+	1.28	1.43e-19	2.02e-17
cellular component organization (GO:0016043)	5783	3445	2707.72	+	1.27	1.05e-40	4.48e-38
positive regulation of RNA biosynthetic process (GO:1902680)	1629	969	762.73	+	1.27	1.03e-09	5.75e-08
regulation of cellular metabolic process (GO:0031323)	6138	3650	2873.94	+	1.27	1.32e-43	6.71e-41
positive regulation of nucleic acid-templated transcription (GO:1903508)	1628	968	762.26	+	1.27	1.16e-09	6.48e-08
positive regulation of transcription, DNA-templated (GO:0045893)	1628	968	762.26	+	1.27	1.16e-09	6.45e-08
small molecule biosynthetic process (GO:0044283)	530	315	248.16	+	1.27	0.000749	0.0157
negative regulation of cellular protein metabolic process (GO:0032269)	1040	617	486.95	+	1.27	2.06e-06	7.85e-05
regulation of cellular component organization (GO:0051128)	2390	1416	1119.05	+	1.27	1.09e-13	9.47e-12
regulation of primary metabolic process (GO:0080090)	5925	3502	2774.21	+	1.26	3e-39	1.16e-36
regulation of protein metabolic process (GO:0051246)	2665	1573	1247.81	+	1.26	7.56e-15	7.25e-13
regulation of nitrogen compound metabolic process (GO:0051171)	5740	3387	2687.59	+	1.26	4.98e-37	1.61e-34
regulation of nucleic acid-templated transcription (GO:1903506)	3475	2046	1627.07	+	1.26	1.95e-19	2.7e-17
regulation of transcription, DNA-templated (GO:0006355)	3474	2045	1626.6	+	1.26	2.23e-19	3.06e-17
regulation of cellular protein metabolic process (GO:0032268)	2501	1472	1171.02	+	1.26	1.33e-13	1.13e-11
regulation of RNA biosynthetic process (GO:2001141)	3480	2047	1629.41	+	1.26	2.7e-19	3.64e-17
regulation of protein transport (GO:0051223)	556	327	260.33	+	1.26	0.0011	0.0217
negative regulation of protein metabolic process (GO:0051248)	1112	653	520.66	+	1.25	2.76e-06	0.000102
regulation of gene expression (GO:0010468)	4922	2884	2304.58	+	1.25	2.59e-28	5.68e-26
positive regulation of macromolecule metabolic process (GO:0010604)	3522	2060	1649.07	+	1.25	1.17e-18	1.49e-16
regulation of metabolic process (GO:0019222)	6874	4000	3218.55	+	1.24	3.25e-42	1.61e-39
carbohydrate derivative metabolic process (GO:1901135)	1008	586	471.97	+	1.24	2.36e-05	0.000728
regulation of macromolecule metabolic process (GO:0060255)	6340	3685	2968.52	+	1.24	5.12e-37	1.62e-34
positive regulation of cellular component organization (GO:0051130)	1161	674	543.6	+	1.24	6e-06	0.000208
positive regulation of metabolic process (GO:0009893)	3820	2216	1788.6	+	1.24	5.66e-19	7.46e-17
positive regulation of apoptotic process (GO:0043065)	560	324	262.2	+	1.24	0.00235	0.0415
cytoskeleton organization (GO:0007010)	1212	701	567.48	+	1.24	5.61e-06	0.000195
regulation of transcription by RNA polymerase II (GO:0006357)	2595	1499	1215.03	+	1.23	5.41e-12	3.98e-10
positive regulation of protein metabolic process (GO:0051247)	1562	894	731.36	+	1.22	7.44e-07	3.04e-05
regulation of protein modification process (GO:0031399)	1654	945	774.44	+	1.22	4.07e-07	1.74e-05
small molecule metabolic process (GO:0044281)	1622	926	759.45	+	1.22	6.4e-07	2.64e-05
protein phosphorylation (GO:0006468)	685	391	320.73	+	1.22	0.00173	0.0321
regulation of transferase activity (GO:0051338)	1033	588	483.67	+	1.22	0.000124	0.00327
regulation of cellular component biogenesis (GO:0044087)	974	554	456.05	+	1.21	0.000199	0.00495
positive regulation of cellular protein metabolic process (GO:0032270)	1474	838	690.16	+	1.21	3.78e-06	0.000138
positive regulation of transcription by RNA polymerase II (GO:0045944)	1212	684	567.48	+	1.21	6.39e-05	0.0018
carboxylic acid metabolic process (GO:0019752)	833	465	390.03	+	1.19	0.0021	0.0377
intracellular signal transduction (GO:0035556)	1677	936	785.21	+	1.19	8.19e-06	0.000272
oxoacid metabolic process (GO:0043436)	866	480	405.48	+	1.18	0.00276	0.0474
cell death (GO:0008219)	1086	601	508.49	+	1.18	0.000777	0.0162
programmed cell death (GO:0012501)	1050	580	491.63	+	1.18	0.00114	0.0225
response to abiotic stimulus (GO:0009628)	1175	646	550.16	+	1.17	0.000817	0.017
negative regulation of cellular process (GO:0048523)	4902	2694	2295.22	+	1.17	1.7e-14	1.61e-12
establishment of localization (GO:0051234)	4631	2516	2168.33	+	1.16	8.6e-12	6.18e-10
regulation of intracellular signal transduction (GO:1902531)	1839	996	861.06	+	1.16	0.000116	0.00308
negative regulation of signal transduction (GO:0009968)	1305	702	611.03	+	1.15	0.0023	0.0406
positive regulation of cellular process (GO:0048522)	5741	3088	2688.05	+	1.15	1.88e-13	1.59e-11
vesicle-mediated transport (GO:0016192)	1969	1059	921.93	+	1.15	0.000143	0.0037
regulation of programmed cell death (GO:0043067)	1532	823	717.31	+	1.15	0.000992	0.02
transport (GO:0006810)	4476	2401	2095.75	+	1.15	1.2e-09	6.61e-08
negative regulation of biological process (GO:0048519)	5501	2944	2575.68	+	1.14	6.69e-12	4.87e-10
regulation of apoptotic process (GO:0042981)	1493	799	699.05	+	1.14	0.00165	0.0309
regulation of cell death (GO:0010941)	1668	886	780.99	+	1.13	0.00163	0.0305
regulation of catalytic activity (GO:0050790)	2433	1291	1139.18	+	1.13	0.000118	0.00312
localization (GO:0051179)	5831	3078	2730.19	+	1.13	1.82e-10	1.16e-08
positive regulation of biological process (GO:0048518)	6331	3313	2964.3	+	1.12	3.78e-10	2.29e-08
response to stress (GO:0006950)	3626	1897	1697.77	+	1.12	1.62e-05	0.000513
regulation of signal transduction (GO:0009966)	3128	1625	1464.59	+	1.11	0.000234	0.00573
regulation of molecular function (GO:0065009)	3118	1612	1459.91	+	1.1	0.000467	0.0104
cellular process (GO:0009987)	15495	7913	7255.08	+	1.09	4.69e-41	2.06e-38
regulation of cell communication (GO:0010646)	3509	1784	1642.99	+	1.09	0.00193	0.0351
regulation of signaling (GO:0023051)	3545	1798	1659.84	+	1.08	0.00248	0.0435
biological_process (GO:0008150)	17851	8841	8358.2	+	1.06	2.35e-38	8.07e-36
regulation of cellular process (GO:0050794)	11351	5575	5314.77	+	1.05	1.08e-05	0.000354
regulation of biological process (GO:0050789)	11898	5838	5570.89	+	1.05	5.1e-06	0.00018
biological regulation (GO:0065007)	12568	6153	5884.59	+	1.05	3.31e-06	0.000122
response to stimulus (GO:0050896)	8540	3738	3998.6	-	0.93	8.19e-06	0.000273
cellular developmental process (GO:0048869)	3634	1557	1701.51	-	0.92	0.00127	0.0247
response to chemical (GO:0042221)	4381	1872	2051.27	-	0.91	0.000201	0.00499
animal organ development (GO:0048513)	3220	1367	1507.67	-	0.91	0.000958	0.0195
cell differentiation (GO:0030154)	3575	1512	1673.89	-	0.9	0.000267	0.00635
immune system process (GO:0002376)	2903	1190	1359.24	-	0.88	3.08e-05	0.00093
cell surface receptor signaling pathway (GO:0007166)	2495	1001	1168.21	-	0.86	9.88e-06	0.000325
multicellular organismal process (GO:0032501)	6926	2776	3242.89	-	0.86	3.28e-17	3.96e-15
signal transduction (GO:0007165)	5227	2080	2447.39	-	0.85	4.09e-13	3.32e-11
cell communication (GO:0007154)	5656	2247	2648.25	-	0.85	1.23e-14	1.17e-12
movement of cell or subcellular component (GO:0006928)	1596	634	747.28	-	0.85	0.000252	0.00603
regulation of immune system process (GO:0002682)	1717	682	803.93	-	0.85	0.000137	0.00357
signaling (GO:0023052)	5565	2181	2605.65	-	0.84	1.87e-16	2.06e-14
negative regulation of multicellular organismal process (GO:0051241)	1014	396	474.78	-	0.83	0.00157	0.0296
tissue development (GO:0009888)	1729	670	809.55	-	0.83	1.28e-05	0.000417
ion transmembrane transport (GO:0034220)	870	336	407.35	-	0.82	0.00221	0.0395
response to external stimulus (GO:0009605)	2525	971	1182.26	-	0.82	2.16e-08	1.06e-06
ion transport (GO:0006811)	1200	461	561.86	-	0.82	0.000185	0.00466
positive regulation of immune system process (GO:0002684)	1069	407	500.53	-	0.81	0.000245	0.00593
cell-cell signaling (GO:0007267)	1131	430	529.56	-	0.81	0.000148	0.00381
biological process involved in interspecies interaction between organisms (GO:0044419)	1593	605	745.88	-	0.81	4.44e-06	0.00016
regulation of response to external stimulus (GO:0032101)	1199	452	561.4	-	0.81	4.58e-05	0.00132
positive regulation of immune response (GO:0050778)	747	280	349.76	-	0.8	0.0012	0.0235
epithelium development (GO:0060429)	1113	417	521.13	-	0.8	5.62e-05	0.00159
regulation of immune response (GO:0050776)	1183	442	553.9	-	0.8	2.49e-05	0.000764
response to biotic stimulus (GO:0009607)	1547	571	724.34	-	0.79	3.31e-07	1.43e-05
regulation of hormone levels (GO:0010817)	538	197	251.9	-	0.78	0.00264	0.0457
regulation of transmembrane transport (GO:0034762)	591	215	276.72	-	0.78	0.00128	0.0248
inorganic ion transmembrane transport (GO:0098660)	637	228	298.26	-	0.76	0.000375	0.00862
activation of immune response (GO:0002253)	530	189	248.16	-	0.76	0.00103	0.0206
metal ion homeostasis (GO:0055065)	626	223	293.11	-	0.76	0.000331	0.00772
cell junction organization (GO:0034330)	502	178	235.05	-	0.76	0.00116	0.0227
cellular metal ion homeostasis (GO:0006875)	561	198	262.67	-	0.75	0.000443	0.01
localization of cell (GO:0051674)	1109	389	519.26	-	0.75	3.45e-07	1.49e-05
cell motility (GO:0048870)	1109	389	519.26	-	0.75	3.45e-07	1.49e-05
locomotion (GO:0040011)	1345	471	629.76	-	0.75	1.24e-08	6.27e-07
regulation of lymphocyte activation (GO:0051249)	536	187	250.97	-	0.75	0.000374	0.00862
cell migration (GO:0016477)	968	337	453.24	-	0.74	1.15e-06	4.57e-05
regulation of membrane potential (GO:0042391)	437	152	204.61	-	0.74	0.00129	0.025
immune response (GO:0006955)	2075	719	971.56	-	0.74	9.62e-14	8.45e-12
regulation of leukocyte activation (GO:0002694)	622	215	291.23	-	0.74	7.7e-05	0.00212
response to other organism (GO:0051707)	1425	492	667.21	-	0.74	8.45e-10	4.84e-08
response to external biotic stimulus (GO:0043207)	1426	492	667.68	-	0.74	7.31e-10	4.22e-08
positive regulation of lymphocyte activation (GO:0051251)	384	131	179.8	-	0.73	0.00138	0.0265
regulation of cell activation (GO:0050865)	664	225	310.9	-	0.72	1.58e-05	0.000504
positive regulation of leukocyte activation (GO:0002696)	429	144	200.87	-	0.72	0.000407	0.00928
positive regulation of cell activation (GO:0050867)	440	146	206.02	-	0.71	0.0002	0.00497
regulation of ion transmembrane transport (GO:0034765)	502	166	235.05	-	0.71	6.46e-05	0.0018
muscle system process (GO:0003012)	288	95	134.85	-	0.7	0.0024	0.0421
defense response to other organism (GO:0098542)	1038	331	486.01	-	0.68	1.6e-10	1.03e-08
divalent inorganic cation homeostasis (GO:0072507)	481	153	225.21	-	0.68	1.6e-05	0.000509
cellular divalent inorganic cation homeostasis (GO:0072503)	460	146	215.38	-	0.68	2.29e-05	0.000707
regulation of system process (GO:0044057)	585	185	273.91	-	0.68	1.37e-06	5.43e-05
synapse organization (GO:0050808)	289	91	135.32	-	0.67	0.000711	0.015
regulation of chemotaxis (GO:0050920)	226	71	105.82	-	0.67	0.00264	0.0457
innate immune response (GO:0045087)	848	266	397.05	-	0.67	2.3e-09	1.25e-07
epithelial cell differentiation (GO:0030855)	686	215	321.2	-	0.67	8.88e-08	4.07e-06
regulation of heart contraction (GO:0008016)	230	72	107.69	-	0.67	0.00232	0.041
taxis (GO:0042330)	550	172	257.52	-	0.67	1.74e-06	6.72e-05
chemotaxis (GO:0006935)	547	171	256.12	-	0.67	1.64e-06	6.39e-05
vascular process in circulatory system (GO:0003018)	251	78	117.52	-	0.66	0.00128	0.0249
cellular calcium ion homeostasis (GO:0006874)	425	132	198.99	-	0.66	1.91e-05	0.000599
calcium ion homeostasis (GO:0055074)	438	136	205.08	-	0.66	1.65e-05	0.000523
phagocytosis (GO:0006909)	329	102	154.04	-	0.66	0.000173	0.00441
negative regulation of immune system process (GO:0002683)	597	184	279.53	-	0.66	2.61e-07	1.16e-05
regulation of ion transport (GO:0043269)	703	216	329.16	-	0.66	1.53e-08	7.61e-07
positive regulation of ion transport (GO:0043270)	297	91	139.06	-	0.65	0.000285	0.00673
defense response (GO:0006952)	1426	434	667.68	-	0.65	5.72e-17	6.74e-15
negative regulation of endopeptidase activity (GO:0010951)	249	75	116.59	-	0.64	0.000613	0.0132
regulation of immune effector process (GO:0002697)	435	131	203.68	-	0.64	4.04e-06	0.000147
regulation of leukocyte migration (GO:0002685)	210	63	98.33	-	0.64	0.00168	0.0315
negative regulation of peptidase activity (GO:0010466)	257	77	120.33	-	0.64	0.000386	0.00887
synaptic signaling (GO:0099536)	464	138	217.25	-	0.64	1.1e-06	4.41e-05
receptor-mediated endocytosis (GO:0006898)	249	74	116.59	-	0.63	0.000387	0.00889
sodium ion transport (GO:0006814)	176	52	82.41	-	0.63	0.0027	0.0466
positive regulation of ERK1 and ERK2 cascade (GO:0070374)	207	61	96.92	-	0.63	0.00121	0.0237
Unclassified (UNCLASSIFIED)	2744	802	1284.8	-	0.62	2.35e-38	7.89e-36
regulation of blood circulation (GO:1903522)	278	81	130.17	-	0.62	0.000102	0.00273
circulatory system process (GO:0003013)	481	139	225.21	-	0.62	1.59e-07	7.15e-06
negative regulation of defense response (GO:0031348)	402	115	188.22	-	0.61	1.11e-06	4.47e-05
negative regulation of response to external stimulus (GO:0032102)	559	159	261.74	-	0.61	5.97e-09	3.15e-07
chemical synaptic transmission (GO:0007268)	414	117	193.84	-	0.6	4.54e-07	1.92e-05
anterograde trans-synaptic signaling (GO:0098916)	414	117	193.84	-	0.6	4.54e-07	1.92e-05
biological adhesion (GO:0022610)	959	270	449.02	-	0.6	4.38e-15	4.25e-13
hormone metabolic process (GO:0042445)	199	56	93.18	-	0.6	0.000551	0.012
cell adhesion (GO:0007155)	953	267	446.21	-	0.6	3.47e-15	3.43e-13
trans-synaptic signaling (GO:0099537)	432	121	202.27	-	0.6	1.74e-07	7.78e-06
regulation of inflammatory response (GO:0050727)	518	145	242.54	-	0.6	8.77e-09	4.51e-07
sensory perception of light stimulus (GO:0050953)	220	61	103.01	-	0.59	0.000181	0.00457
visual perception (GO:0007601)	217	60	101.6	-	0.59	0.000166	0.00424
negative regulation of immune response (GO:0050777)	373	103	174.65	-	0.59	6.52e-07	2.68e-05
cell-cell adhesion (GO:0098609)	515	136	241.13	-	0.56	3.37e-10	2.05e-08
regulation of B cell activation (GO:0050864)	216	57	101.14	-	0.56	6.37e-05	0.00179
blood vessel diameter maintenance (GO:0097746)	130	34	60.87	-	0.56	0.0018	0.0333
regulation of tube diameter (GO:0035296)	130	34	60.87	-	0.56	0.0018	0.0333
regulation of tube size (GO:0035150)	131	34	61.34	-	0.55	0.00142	0.027
system process (GO:0003008)	2057	528	963.13	-	0.55	7.2e-42	3.45e-39
positive regulation of cytosolic calcium ion concentration (GO:0007204)	283	72	132.51	-	0.54	1.3e-06	5.15e-05
cellular response to xenobiotic stimulus (GO:0071466)	118	30	55.25	-	0.54	0.00191	0.0348
blood circulation (GO:0008015)	390	98	182.61	-	0.54	6.12e-09	3.22e-07
regulation of cytosolic calcium ion concentration (GO:0051480)	321	80	150.3	-	0.53	1.04e-07	4.77e-06
inflammatory response (GO:0006954)	498	124	233.17	-	0.53	2.2e-11	1.54e-09
response to bacterium (GO:0009617)	721	179	337.59	-	0.53	3.75e-16	3.98e-14
collagen fibril organization (GO:0030199)	103	25	48.23	-	0.52	0.00224	0.0399
synapse assembly (GO:0007416)	99	24	46.35	-	0.52	0.00257	0.0448
defense response to Gram-positive bacterium (GO:0050830)	104	25	48.69	-	0.51	0.00173	0.0321
positive regulation of B cell activation (GO:0050871)	171	41	80.07	-	0.51	5.82e-05	0.00164
extracellular structure organization (GO:0043062)	384	91	179.8	-	0.51	4.28e-10	2.58e-08
diterpenoid metabolic process (GO:0016101)	114	27	53.38	-	0.51	0.00103	0.0206
extracellular matrix organization (GO:0030198)	383	90	179.33	-	0.5	2.88e-10	1.78e-08
external encapsulating structure organization (GO:0045229)	386	90	180.73	-	0.5	1.69e-10	1.09e-08
cell chemotaxis (GO:0060326)	203	47	95.05	-	0.49	4.25e-06	0.000154
xenobiotic metabolic process (GO:0006805)	113	26	52.91	-	0.49	0.000677	0.0144
nervous system process (GO:0050877)	1416	323	663	-	0.49	1.23e-37	4.04e-35
cardiac conduction (GO:0061337)	85	19	39.8	-	0.48	0.00216	0.0387
retinoid metabolic process (GO:0001523)	108	24	50.57	-	0.47	0.000494	0.0109
negative regulation of inflammatory response (GO:0050728)	320	71	149.83	-	0.47	9.84e-10	5.55e-08
leukocyte migration (GO:0050900)	379	83	177.46	-	0.47	1.49e-11	1.05e-09
regulation of blood pressure (GO:0008217)	188	41	88.03	-	0.47	2.2e-06	8.34e-05
phenol-containing compound metabolic process (GO:0018958)	92	20	43.08	-	0.46	0.00107	0.0213
feeding behavior (GO:0007631)	83	18	38.86	-	0.46	0.00183	0.0336
detection of abiotic stimulus (GO:0009582)	139	30	65.08	-	0.46	4.36e-05	0.00127
potassium ion transport (GO:0006813)	167	36	78.19	-	0.46	6.94e-06	0.000235
cell killing (GO:0001906)	126	27	59	-	0.46	8.26e-05	0.00225
detection of external stimulus (GO:0009581)	137	29	64.15	-	0.45	3.67e-05	0.00109
epidermis development (GO:0008544)	422	89	197.59	-	0.45	1.03e-13	8.98e-12
regulation of hemostasis (GO:1900046)	72	15	33.71	-	0.44	0.00261	0.0454
action potential (GO:0001508)	92	19	43.08	-	0.44	0.000679	0.0144
production of molecular mediator of immune response (GO:0002440)	141	29	66.02	-	0.44	1.51e-05	0.000484
multicellular organismal signaling (GO:0035637)	128	26	59.93	-	0.43	3.88e-05	0.00114
immunoglobulin production (GO:0002377)	138	28	64.61	-	0.43	1.7e-05	0.000535
regulation of synapse assembly (GO:0051963)	99	20	46.35	-	0.43	0.000241	0.00588
adaptive immune response based on somatic recombination of immune receptors built from immunoglobulin superfamily domains (GO:0002460)	269	54	125.95	-	0.43	6.34e-10	3.73e-08
skin development (GO:0043588)	385	76	180.26	-	0.42	4.95e-14	4.5e-12
lymphocyte mediated immunity (GO:0002449)	259	51	121.27	-	0.42	8.72e-10	4.96e-08
potassium ion transmembrane transport (GO:0071805)	158	31	73.98	-	0.42	2.05e-06	7.84e-05
regulation of amine transport (GO:0051952)	92	18	43.08	-	0.42	0.000296	0.00698
myeloid leukocyte migration (GO:0097529)	124	24	58.06	-	0.41	1.85e-05	0.000581
leukocyte chemotaxis (GO:0030595)	143	26	66.96	-	0.39	1.21e-06	4.83e-05
adenylate cyclase-modulating G protein-coupled receptor signaling pathway (GO:0007188)	222	40	103.94	-	0.38	8.7e-10	4.96e-08
membrane invagination (GO:0010324)	148	26	69.3	-	0.38	4.61e-07	1.94e-05
digestion (GO:0007586)	114	20	53.38	-	0.37	9.89e-06	0.000324
detection of light stimulus (GO:0009583)	63	11	29.5	-	0.37	0.00107	0.0213
adenylate cyclase-inhibiting G protein-coupled receptor signaling pathway (GO:0007193)	86	15	40.27	-	0.37	0.00015	0.00386
cell recognition (GO:0008037)	241	42	112.84	-	0.37	5.49e-11	3.72e-09
epidermal cell differentiation (GO:0009913)	322	56	150.77	-	0.37	2.92e-14	2.7e-12
regulation of postsynaptic membrane potential (GO:0060078)	99	17	46.35	-	0.37	3.37e-05	0.00101
transmission of nerve impulse (GO:0019226)	53	9	24.82	-	0.36	0.00247	0.0433
mononuclear cell migration (GO:0071674)	106	18	49.63	-	0.36	1.14e-05	0.00037
granulocyte migration (GO:0097530)	95	16	44.48	-	0.36	3.56e-05	0.00106
adenylate cyclase-activating G protein-coupled receptor signaling pathway (GO:0007189)	134	22	62.74	-	0.35	4.17e-07	1.77e-05
adaptive immune response (GO:0002250)	658	108	308.09	-	0.35	2.51e-30	6.2e-28
regulation of inflammatory response to antigenic stimulus (GO:0002861)	222	36	103.94	-	0.35	3.95e-11	2.72e-09
neutrophil migration (GO:1990266)	87	14	40.74	-	0.34	3.99e-05	0.00117
defense response to fungus (GO:0050832)	51	8	23.88	-	0.34	0.00185	0.0339
antimicrobial humoral immune response mediated by antimicrobial peptide (GO:0061844)	102	16	47.76	-	0.34	6.28e-06	0.000217
cellular response to chemokine (GO:1990869)	90	14	42.14	-	0.33	1.96e-05	0.000615
response to chemokine (GO:1990868)	90	14	42.14	-	0.33	1.96e-05	0.000614
sensory perception (GO:0007600)	979	150	458.39	-	0.33	6.6e-49	4.17e-46
positive regulation of synapse assembly (GO:0051965)	59	9	27.63	-	0.33	0.0006	0.0129
cell-cell adhesion via plasma-membrane adhesion molecules (GO:0098742)	258	39	120.8	-	0.32	9.48e-14	8.37e-12
regulation of systemic arterial blood pressure (GO:0003073)	100	15	46.82	-	0.32	4.57e-06	0.000164
antimicrobial humoral response (GO:0019730)	154	23	72.11	-	0.32	8.5e-09	4.39e-07
negative regulation of inflammatory response to antigenic stimulus (GO:0002862)	208	31	97.39	-	0.32	1.64e-11	1.15e-09
granulocyte chemotaxis (GO:0071621)	82	12	38.39	-	0.31	3.05e-05	0.000921
calcium-dependent cell-cell adhesion via plasma membrane cell adhesion molecules (GO:0016339)	42	6	19.67	-	0.31	0.0029	0.0494
defense response to Gram-negative bacterium (GO:0050829)	91	13	42.61	-	0.31	6.8e-06	0.000232
plasma membrane invagination (GO:0099024)	141	20	66.02	-	0.3	1.26e-08	6.36e-07
detection of visible light (GO:0009584)	50	7	23.41	-	0.3	0.000916	0.0188
defense response to bacterium (GO:0042742)	350	49	163.88	-	0.3	5.97e-20	8.66e-18
immunoglobulin mediated immune response (GO:0016064)	201	28	94.11	-	0.3	5.61e-12	4.1e-10
homophilic cell adhesion via plasma membrane adhesion molecules (GO:0007156)	167	23	78.19	-	0.29	3.21e-10	1.96e-08
B cell mediated immunity (GO:0019724)	205	28	95.99	-	0.29	1.84e-12	1.42e-10
G protein-coupled receptor signaling pathway (GO:0007186)	1305	177	611.03	-	0.29	6.64e-75	8.74e-72
lymphocyte migration (GO:0072676)	74	10	34.65	-	0.29	3.04e-05	0.00092
sensory perception of taste (GO:0050909)	69	9	32.31	-	0.28	4.4e-05	0.00127
neutrophil chemotaxis (GO:0030593)	77	10	36.05	-	0.28	1.42e-05	0.000457
killing of cells of other organism (GO:0031640)	87	11	40.74	-	0.27	3.25e-06	0.00012
positive regulation of blood pressure (GO:0045777)	40	5	18.73	-	0.27	0.00199	0.0361
keratinocyte differentiation (GO:0030216)	270	33	126.42	-	0.26	1.17e-17	1.45e-15
detection of stimulus (GO:0051606)	721	87	337.59	-	0.26	2.6e-46	1.52e-43
monocyte chemotaxis (GO:0002548)	42	5	19.67	-	0.25	0.0014	0.0267
regulation of renal system process (GO:0098801)	35	4	16.39	-	0.24	0.00291	0.0495
humoral immune response (GO:0006959)	386	44	180.73	-	0.24	2.18e-26	4.1e-24
phospholipase C-activating G protein-coupled receptor signaling pathway (GO:0007200)	100	11	46.82	-	0.23	6.12e-08	2.87e-06
heterophilic cell-cell adhesion via plasma membrane cell adhesion molecules (GO:0007157)	47	5	22.01	-	0.23	0.000264	0.0063
phagocytosis, engulfment (GO:0006911)	132	14	61.81	-	0.23	2.96e-10	1.81e-08
chemokine-mediated signaling pathway (GO:0070098)	80	8	37.46	-	0.21	7.86e-07	3.2e-05
retinoic acid metabolic process (GO:0042573)	33	3	15.45	-	0.19	0.00182	0.0335
regulation of catecholamine secretion (GO:0050433)	56	5	26.22	-	0.19	2.22e-05	0.000687
regulation of complement activation (GO:0030449)	118	10	55.25	-	0.18	9.99e-11	6.61e-09
regulation of dopamine secretion (GO:0014059)	36	3	16.86	-	0.18	0.000479	0.0107
lymphocyte chemotaxis (GO:0048247)	49	4	22.94	-	0.17	4.21e-05	0.00123
B cell receptor signaling pathway (GO:0050853)	129	10	60.4	-	0.17	3.1e-12	2.35e-10
regulation of humoral immune response (GO:0002920)	142	11	66.49	-	0.17	1.94e-13	1.63e-11
neuropeptide signaling pathway (GO:0007218)	109	8	51.04	-	0.16	9.28e-11	6.16e-09
sensory perception of bitter taste (GO:0050913)	41	3	19.2	-	0.16	0.000126	0.00332
detection of chemical stimulus involved in sensory perception of taste (GO:0050912)	42	3	19.67	-	0.15	7.98e-05	0.00219
cornification (GO:0070268)	113	7	52.91	-	0.13	4.44e-12	3.31e-10
detection of chemical stimulus involved in sensory perception of bitter taste (GO:0001580)	36	2	16.86	-	0.12	0.000151	0.00388
humoral immune response mediated by circulating immunoglobulin (GO:0002455)	165	8	77.26	-	0.1	6.76e-19	8.83e-17
positive regulation of humoral immune response (GO:0002922)	22	1	10.3	-	0.1	0.00276	0.0474
G protein-coupled receptor signaling pathway, coupled to cyclic nucleotide second messenger (GO:0007187)	67	3	31.37	-	0.1	1.91e-08	9.45e-07
keratinization (GO:0031424)	227	10	106.29	-	0.09	2.14e-26	4.08e-24
cGMP-mediated signaling (GO:0019934)	23	1	10.77	-	0.09	0.0017	0.0317
renal system process involved in regulation of systemic arterial blood pressure (GO:0003071)	24	1	11.24	-	0.09	0.00182	0.0335
peptide cross-linking (GO:0018149)	102	4	47.76	-	0.08	1.05e-12	8.26e-11
sensory perception of chemical stimulus (GO:0007606)	543	21	254.24	-	0.08	2.14e-64	1.69e-61
detection of stimulus involved in sensory perception (GO:0050906)	557	21	260.8	-	0.08	1.68e-66	1.56e-63
complement activation (GO:0006956)	177	6	82.88	-	0.07	2.31e-22	3.85e-20
detection of chemical stimulus (GO:0009593)	522	17	244.41	-	0.07	4.5e-65	3.95e-62
complement activation, classical pathway (GO:0006958)	161	5	75.38	-	0.07	5.19e-21	8.04e-19
G protein-coupled serotonin receptor signaling pathway (GO:0098664)	34	1	15.92	-	0.06	3.43e-05	0.00102
phagocytosis, recognition (GO:0006910)	106	3	49.63	-	0.06	2.7e-14	2.51e-12
serotonin receptor signaling pathway (GO:0007210)	39	1	18.26	-	0.05	8.21e-06	0.000272
sensory perception of smell (GO:0007608)	468	12	219.13	-	0.05	8.03e-62	6.04e-59
detection of chemical stimulus involved in sensory perception (GO:0050907)	486	5	227.56	-	0.02	1.53e-73	1.73e-70
detection of chemical stimulus involved in sensory perception of smell (GO:0050911)	441	1	206.49	-	< 0.01	1.36e-72	1.43e-69
epoxygenase P450 pathway (GO:0019373)	20	0	9.36	-	< 0.01	0.000988	0.0199
renal system process involved in regulation of blood volume (GO:0001977)	16	0	7.49	-	< 0.01	0.00264	0.0457
cellular glucuronidation (GO:0052695)	19	0	8.9	-	< 0.01	0.0009	0.0186
eosinophil chemotaxis (GO:0048245)	17	0	7.96	-	< 0.01	0.00266	0.046
opsonization (GO:0008228)	72	0	33.71	-	< 0.01	1.38e-12	1.07e-10
eosinophil migration (GO:0072677)	18	0	8.43	-	< 0.01	0.00152	0.0287

## Sheet: Table_S10
Table S10. Enriched GO terms for genes closest to universally active CRMs in 64 human cell lines/tissues.
Analysis Type:	PANTHER Overrepresentation Test (Released 20210224)
Annotation Version and Release Date:	GO Ontology database DOI: 10.5281/zenodo.4735677 Released 2021-05-01
Analyzed List:	commen_genes_64.mouse (Mus musculus)
Reference List:	Mus musculus (all genes in database)
Test Type:	FISHER
Correction:	FDR
GO biological process complete	Mus musculus - REFLIST (21988)	commen_genes_64.mouse (8924)	commen_genes_64.mouse (expected)	commen_genes_64.mouse (over/under)	commen_genes_64.mouse (fold Enrichment)	commen_genes_64.mouse (raw P-value)	commen_genes_64.mouse (FDR)
regulation of mRNA 3'-end processing (GO:0031440)	27	27	10.96	+	2.46	0.00131	0.0268
regulation of mitochondrial gene expression (GO:0062125)	31	30	12.58	+	2.38	0.000946	0.0201
amino acid activation (GO:0043038)	44	42	17.86	+	2.35	0.000107	0.00303
tRNA aminoacylation (GO:0043039)	43	41	17.45	+	2.35	0.000144	0.00396
tRNA aminoacylation for protein translation (GO:0006418)	40	38	16.23	+	2.34	0.000232	0.00592
cytochrome complex assembly (GO:0017004)	35	33	14.21	+	2.32	0.00068	0.0152
translational initiation (GO:0006413)	51	48	20.7	+	2.32	4.81e-05	0.00146
inner mitochondrial membrane organization (GO:0007007)	30	28	12.18	+	2.3	0.00201	0.0384
histone monoubiquitination (GO:0010390)	30	28	12.18	+	2.3	0.00201	0.0384
mitochondrial translation (GO:0032543)	52	48	21.1	+	2.27	5.53e-05	0.00166
ribosomal small subunit biogenesis (GO:0042274)	71	65	28.82	+	2.26	3.8e-06	0.000144
maturation of 5.8S rRNA (GO:0000460)	35	32	14.21	+	2.25	0.00107	0.0225
mitotic metaphase plate congression (GO:0007080)	45	41	18.26	+	2.24	0.000285	0.00717
protein export from nucleus (GO:0006611)	32	29	12.99	+	2.23	0.00259	0.0476
interstrand cross-link repair (GO:0036297)	31	28	12.58	+	2.23	0.0024	0.0446
mitochondrial respiratory chain complex assembly (GO:0033108)	91	82	36.93	+	2.22	3.02e-07	1.42e-05
histone ubiquitination (GO:0016574)	40	36	16.23	+	2.22	0.00083	0.0181
maturation of SSU-rRNA (GO:0030490)	49	44	19.89	+	2.21	0.0002	0.00521
rRNA processing (GO:0006364)	202	180	81.98	+	2.2	4.35e-14	3.71e-12
tRNA metabolic process (GO:0006399)	168	149	68.18	+	2.19	8.85e-12	6.68e-10
cytokinetic process (GO:0032506)	35	31	14.21	+	2.18	0.00243	0.045
histone H3-K4 methylation (GO:0051568)	34	30	13.8	+	2.17	0.00223	0.042
autophagy of mitochondrion (GO:0000422)	42	37	17.05	+	2.17	0.000711	0.0159
mitochondrion disassembly (GO:0061726)	42	37	17.05	+	2.17	0.000711	0.0158
mitochondrial gene expression (GO:0140053)	82	72	33.28	+	2.16	2.7e-06	0.000105
maintenance of protein localization in organelle (GO:0072595)	41	36	16.64	+	2.16	0.000935	0.0199
protein monoubiquitination (GO:0006513)	65	57	26.38	+	2.16	3.24e-05	0.00102
organelle disassembly (GO:1903008)	72	63	29.22	+	2.16	1.42e-05	0.000492
establishment of protein localization to mitochondrion (GO:0072655)	71	62	28.82	+	2.15	1.9e-05	0.000639
regulation of DNA-dependent DNA replication (GO:0090329)	47	41	19.08	+	2.15	0.000537	0.0124
rRNA metabolic process (GO:0016072)	211	184	85.64	+	2.15	7.74e-14	6.46e-12
protein localization to mitochondrion (GO:0070585)	78	68	31.66	+	2.15	5.77e-06	0.000214
translation (GO:0006412)	301	262	122.16	+	2.14	3.92e-19	4.76e-17
histone H4 acetylation (GO:0043967)	54	47	21.92	+	2.14	0.000163	0.00434
tRNA modification (GO:0006400)	77	67	31.25	+	2.14	7.54e-06	0.000274
ribosome biogenesis (GO:0042254)	284	247	115.26	+	2.14	4.62e-18	5.24e-16
mRNA export from nucleus (GO:0006406)	46	40	18.67	+	2.14	0.000503	0.0118
mRNA-containing ribonucleoprotein complex export from nucleus (GO:0071427)	46	40	18.67	+	2.14	0.000503	0.0118
RNA export from nucleus (GO:0006405)	61	53	24.76	+	2.14	6.94e-05	0.00204
ribosome assembly (GO:0042255)	61	53	24.76	+	2.14	6.94e-05	0.00203
mitochondrial RNA metabolic process (GO:0000959)	38	33	15.42	+	2.14	0.00226	0.0423
nuclear export (GO:0051168)	105	91	42.62	+	2.14	1.96e-07	9.51e-06
tRNA processing (GO:0008033)	119	103	48.3	+	2.13	3.84e-08	2.03e-06
regulation of cell cycle checkpoint (GO:1901976)	37	32	15.02	+	2.13	0.00205	0.0391
peptidyl-lysine trimethylation (GO:0018023)	37	32	15.02	+	2.13	0.00205	0.0391
mRNA 3'-end processing (GO:0031124)	44	38	17.86	+	2.13	0.000864	0.0187
ribonucleoprotein complex localization (GO:0071166)	65	56	26.38	+	2.12	4.89e-05	0.00148
mitochondrial membrane organization (GO:0007006)	100	86	40.59	+	2.12	5.42e-07	2.44e-05
metaphase plate congression (GO:0051310)	57	49	23.13	+	2.12	0.00015	0.00405
ncRNA processing (GO:0034470)	349	300	141.64	+	2.12	3.59e-21	4.92e-19
ribonucleoprotein complex export from nucleus (GO:0071426)	64	55	25.97	+	2.12	6.39e-05	0.00189
autophagosome assembly (GO:0000045)	64	55	25.97	+	2.12	6.39e-05	0.00189
ribonucleoprotein complex biogenesis (GO:0022613)	397	341	161.13	+	2.12	6.99e-24	1.21e-21
NADH dehydrogenase complex assembly (GO:0010257)	56	48	22.73	+	2.11	0.000195	0.00512
mitochondrial respiratory chain complex I assembly (GO:0032981)	56	48	22.73	+	2.11	0.000195	0.00511
autophagosome organization (GO:1905037)	70	60	28.41	+	2.11	3.7e-05	0.00114
RNA methylation (GO:0001510)	69	59	28	+	2.11	3.46e-05	0.00108
histone H3 acetylation (GO:0043966)	48	41	19.48	+	2.1	0.000602	0.0137
nuclear envelope organization (GO:0006998)	41	35	16.64	+	2.1	0.00143	0.0287
regulation of transcription from RNA polymerase II promoter in response to stress (GO:0043618)	46	39	18.67	+	2.09	0.00106	0.0222
regulation of centrosome cycle (GO:0046605)	52	44	21.1	+	2.08	0.000421	0.01
ribosomal large subunit biogenesis (GO:0042273)	71	60	28.82	+	2.08	4.11e-05	0.00126
regulation of mitotic sister chromatid segregation (GO:0033047)	45	38	18.26	+	2.08	0.00142	0.0286
peptidyl-lysine acetylation (GO:0018394)	109	92	44.24	+	2.08	4.23e-07	1.95e-05
ribonucleoprotein complex subunit organization (GO:0071826)	173	146	70.21	+	2.08	1.46e-10	9.99e-09
ribonucleoprotein complex assembly (GO:0022618)	166	140	67.37	+	2.08	3.35e-10	2.18e-08
double-strand break repair via homologous recombination (GO:0000724)	95	80	38.56	+	2.07	2.22e-06	8.83e-05
regulation of mitotic metaphase/anaphase transition (GO:0030071)	57	48	23.13	+	2.07	0.000315	0.00778
DNA-dependent DNA replication maintenance of fidelity (GO:0045005)	44	37	17.86	+	2.07	0.00131	0.0268
histone acetylation (GO:0016573)	100	84	40.59	+	2.07	1.67e-06	6.88e-05
internal protein amino acid acetylation (GO:0006475)	106	89	43.02	+	2.07	6.76e-07	2.99e-05
internal peptidyl-lysine acetylation (GO:0018393)	106	89	43.02	+	2.07	6.76e-07	2.99e-05
protein targeting to mitochondrion (GO:0006626)	56	47	22.73	+	2.07	0.000295	0.00738
regulation of mitochondrial membrane permeability (GO:0046902)	55	46	22.32	+	2.06	0.000383	0.00922
peptide biosynthetic process (GO:0043043)	322	269	130.69	+	2.06	6.29e-18	6.99e-16
recombinational repair (GO:0000725)	97	81	39.37	+	2.06	2.64e-06	0.000103
mitotic G2/M transition checkpoint (GO:0044818)	48	40	19.48	+	2.05	0.000911	0.0195
cytoplasmic translation (GO:0002181)	66	55	26.79	+	2.05	0.000114	0.00322
nucleotide-excision repair (GO:0006289)	48	40	19.48	+	2.05	0.000911	0.0195
regulation of metaphase/anaphase transition of cell cycle (GO:1902099)	60	50	24.35	+	2.05	0.000289	0.00725
RNA modification (GO:0009451)	142	118	57.63	+	2.05	1.78e-08	9.79e-07
mitotic sister chromatid segregation (GO:0000070)	106	88	43.02	+	2.05	1e-06	4.31e-05
regulation of centrosome duplication (GO:0010824)	47	39	19.08	+	2.04	0.00118	0.0247
centrosome cycle (GO:0007098)	82	68	33.28	+	2.04	1.84e-05	0.000617
ncRNA metabolic process (GO:0034660)	425	351	172.49	+	2.03	1.4e-22	2.23e-20
mitochondrial transport (GO:0006839)	187	154	75.9	+	2.03	1.75e-10	1.19e-08
regulation of sister chromatid segregation (GO:0033045)	68	56	27.6	+	2.03	0.000136	0.00377
regulation of chromosome separation (GO:1905818)	68	56	27.6	+	2.03	0.000136	0.00376
protein acetylation (GO:0006473)	129	106	52.36	+	2.02	1.43e-07	7.02e-06
mitochondrial transmembrane transport (GO:1990542)	84	69	34.09	+	2.02	2.16e-05	0.000719
RNA processing (GO:0006396)	772	634	313.32	+	2.02	9.85e-40	3.7e-37
macroautophagy (GO:0016236)	123	101	49.92	+	2.02	2.5e-07	1.2e-05
regulation of mitotic sister chromatid separation (GO:0010965)	61	50	24.76	+	2.02	0.000315	0.00779
DNA integrity checkpoint signaling (GO:0031570)	99	81	40.18	+	2.02	4.55e-06	0.000171
microtubule organizing center organization (GO:0031023)	93	76	37.74	+	2.01	8.17e-06	0.000294
negative regulation of proteasomal protein catabolic process (GO:1901799)	49	40	19.89	+	2.01	0.0014	0.0284
histone lysine methylation (GO:0034968)	65	53	26.38	+	2.01	0.000218	0.00565
retrograde vesicle-mediated transport, Golgi to endoplasmic reticulum (GO:0006890)	43	35	17.45	+	2.01	0.00256	0.0472
sister chromatid segregation (GO:0000819)	129	105	52.36	+	2.01	2.05e-07	9.84e-06
negative regulation of chromosome organization (GO:2001251)	75	61	30.44	+	2	8.52e-05	0.00245
peptidyl-lysine methylation (GO:0018022)	80	65	32.47	+	2	4.53e-05	0.00139
regulation of telomere maintenance (GO:0032204)	80	65	32.47	+	2	4.53e-05	0.00138
regulation of chromosome segregation (GO:0051983)	85	69	34.5	+	2	3.4e-05	0.00106
protein transmembrane transport (GO:0071806)	53	43	21.51	+	2	0.000965	0.0205
nuclear-transcribed mRNA catabolic process (GO:0000956)	95	77	38.56	+	2	9.48e-06	0.000337
DNA repair (GO:0006281)	443	359	179.79	+	2	4.53e-22	6.62e-20
mRNA splicing, via spliceosome (GO:0000398)	214	173	86.85	+	1.99	3.62e-11	2.64e-09
RNA splicing, via transesterification reactions with bulged adenosine as nucleophile (GO:0000377)	214	173	86.85	+	1.99	3.62e-11	2.63e-09
RNA splicing, via transesterification reactions (GO:0000375)	214	173	86.85	+	1.99	3.62e-11	2.62e-09
intracellular protein transmembrane transport (GO:0065002)	52	42	21.1	+	1.99	0.00127	0.0261
RNA 3'-end processing (GO:0031123)	88	71	35.72	+	1.99	2.21e-05	0.000733
DNA damage checkpoint signaling (GO:0000077)	93	75	37.74	+	1.99	1.61e-05	0.000548
mitotic nuclear division (GO:0140014)	155	125	62.91	+	1.99	1.92e-08	1.04e-06
mRNA processing (GO:0006397)	417	336	169.24	+	1.99	2.07e-20	2.63e-18
DNA-dependent DNA replication (GO:0006261)	113	91	45.86	+	1.98	1.8e-06	7.31e-05
mitotic DNA integrity checkpoint signaling (GO:0044774)	77	62	31.25	+	1.98	0.000102	0.0029
mRNA metabolic process (GO:0016071)	538	433	218.35	+	1.98	5.28e-26	1.08e-23
regulation of ubiquitin-protein transferase activity (GO:0051438)	51	41	20.7	+	1.98	0.00167	0.0326
regulation of DNA-templated transcription in response to stress (GO:0043620)	51	41	20.7	+	1.98	0.00167	0.0326
endoplasmic reticulum to Golgi vesicle-mediated transport (GO:0006888)	107	86	43.43	+	1.98	4.44e-06	0.000168
RNA splicing (GO:0008380)	333	267	135.15	+	1.98	2.77e-16	2.74e-14
negative regulation of cell cycle G2/M phase transition (GO:1902750)	60	48	24.35	+	1.97	0.000599	0.0136
double-strand break repair (GO:0006302)	180	144	73.05	+	1.97	2.32e-09	1.39e-07
regulation of DNA replication (GO:0006275)	110	88	44.64	+	1.97	2.92e-06	0.000113
positive regulation of telomere maintenance (GO:0032206)	50	40	20.29	+	1.97	0.00159	0.0312
mitochondrion organization (GO:0007005)	425	339	172.49	+	1.97	3.92e-20	4.91e-18
mitotic DNA damage checkpoint signaling (GO:0044773)	74	59	30.03	+	1.96	0.00016	0.00428
regulation of telomere maintenance via telomerase (GO:0032210)	49	39	19.89	+	1.96	0.00205	0.0391
protein insertion into membrane (GO:0051205)	49	39	19.89	+	1.96	0.00205	0.039
regulation of macroautophagy (GO:0016241)	98	78	39.77	+	1.96	1.24e-05	0.000434
negative regulation of mitochondrion organization (GO:0010823)	49	39	19.89	+	1.96	0.00205	0.039
DNA replication (GO:0006260)	174	138	70.62	+	1.95	7.9e-09	4.5e-07
negative regulation of G2/M transition of mitotic cell cycle (GO:0010972)	58	46	23.54	+	1.95	0.00102	0.0216
regulation of telomere maintenance via telomere lengthening (GO:1904356)	58	46	23.54	+	1.95	0.00102	0.0216
endosome organization (GO:0007032)	53	42	21.51	+	1.95	0.00142	0.0286
negative regulation of ubiquitin-dependent protein catabolic process (GO:2000059)	53	42	21.51	+	1.95	0.00142	0.0285
chromosome localization (GO:0050000)	77	61	31.25	+	1.95	0.000143	0.00395
signal transduction in response to DNA damage (GO:0042770)	120	95	48.7	+	1.95	1.64e-06	6.77e-05
peptidyl-lysine modification (GO:0018205)	254	201	103.09	+	1.95	3.68e-12	2.82e-10
covalent chromatin modification (GO:0016569)	341	269	138.4	+	1.94	7.41e-16	7.08e-14
histone modification (GO:0016570)	335	264	135.96	+	1.94	1.79e-15	1.68e-13
apoptotic mitochondrial changes (GO:0008637)	66	52	26.79	+	1.94	0.000481	0.0113
cell cycle checkpoint signaling (GO:0000075)	146	115	59.26	+	1.94	2.04e-07	9.84e-06
protein acylation (GO:0043543)	169	133	68.59	+	1.94	2.08e-08	1.12e-06
establishment of chromosome localization (GO:0051303)	75	59	30.44	+	1.94	0.000178	0.00472
RNA localization (GO:0006403)	154	121	62.5	+	1.94	9.75e-08	4.88e-06
RNA phosphodiester bond hydrolysis (GO:0090501)	70	55	28.41	+	1.94	0.000331	0.00813
protein localization to chromosome (GO:0034502)	70	55	28.41	+	1.94	0.000331	0.00812
nucleocytoplasmic transport (GO:0006913)	205	161	83.2	+	1.94	7.63e-10	4.81e-08
nuclear transport (GO:0051169)	205	161	83.2	+	1.94	7.63e-10	4.79e-08
mitotic cell cycle checkpoint signaling (GO:0007093)	121	95	49.11	+	1.93	2.42e-06	9.52e-05
telomere organization (GO:0032200)	74	58	30.03	+	1.93	0.000229	0.00586
regulation of proteasomal ubiquitin-dependent protein catabolic process (GO:0032434)	134	105	54.38	+	1.93	8.66e-07	3.77e-05
mRNA catabolic process (GO:0006402)	120	94	48.7	+	1.93	3.13e-06	0.00012
positive regulation of mRNA catabolic process (GO:0061014)	83	65	33.69	+	1.93	0.000116	0.00326
mRNA transport (GO:0051028)	106	83	43.02	+	1.93	1.15e-05	0.000402
RNA metabolic process (GO:0016070)	1210	945	491.09	+	1.92	3.59e-53	2.1e-50
telomere maintenance (GO:0000723)	73	57	29.63	+	1.92	0.000296	0.00739
mRNA destabilization (GO:0061157)	68	53	27.6	+	1.92	0.000562	0.0129
proteasome-mediated ubiquitin-dependent protein catabolic process (GO:0043161)	308	240	125	+	1.92	7.04e-14	5.94e-12
spindle assembly (GO:0051225)	90	70	36.53	+	1.92	7.11e-05	0.00208
regulation of G2/M transition of mitotic cell cycle (GO:0010389)	94	73	38.15	+	1.91	4.89e-05	0.00148
negative regulation of proteolysis involved in cellular protein catabolic process (GO:1903051)	67	52	27.19	+	1.91	0.000537	0.0125
negative regulation of translation (GO:0017148)	156	121	63.31	+	1.91	1.58e-07	7.71e-06
proteasomal protein catabolic process (GO:0010498)	334	259	135.56	+	1.91	1.22e-14	1.08e-12
negative regulation of protein ubiquitination (GO:0031397)	80	62	32.47	+	1.91	0.000182	0.0048
regulation of cell cycle G2/M phase transition (GO:1902749)	102	79	41.4	+	1.91	2.34e-05	0.000772
establishment of protein localization to organelle (GO:0072594)	303	234	122.97	+	1.9	3.52e-13	2.8e-11
regulation of chromosome organization (GO:0033044)	289	223	117.29	+	1.9	1.27e-12	9.86e-11
RNA transport (GO:0050658)	131	101	53.17	+	1.9	1.9e-06	7.66e-05
nucleic acid transport (GO:0050657)	131	101	53.17	+	1.9	1.9e-06	7.64e-05
phosphatidylinositol biosynthetic process (GO:0006661)	91	70	36.93	+	1.9	7.76e-05	0.00225
positive regulation of macroautophagy (GO:0016239)	65	50	26.38	+	1.9	0.000887	0.0191
negative regulation of protein modification by small protein conjugation or removal (GO:1903321)	91	70	36.93	+	1.9	7.76e-05	0.00224
Golgi vesicle transport (GO:0048193)	255	196	103.49	+	1.89	4.03e-11	2.9e-09
regulation of membrane permeability (GO:0090559)	69	53	28	+	1.89	0.000611	0.0138
cellular response to DNA damage stimulus (GO:0006974)	674	517	273.55	+	1.89	1.32e-27	2.93e-25
establishment of RNA localization (GO:0051236)	133	102	53.98	+	1.89	2.16e-06	8.64e-05
regulation of ubiquitin-dependent protein catabolic process (GO:2000058)	163	125	66.15	+	1.89	1.38e-07	6.8e-06
nucleic acid metabolic process (GO:0090304)	1754	1345	711.87	+	1.89	5.68e-74	4.48e-71
modification-dependent macromolecule catabolic process (GO:0043632)	520	398	211.05	+	1.89	2.7e-21	3.77e-19
protein localization to nucleus (GO:0034504)	179	137	72.65	+	1.89	4.33e-08	2.26e-06
spindle organization (GO:0007051)	149	114	60.47	+	1.89	5.09e-07	2.3e-05
modification-dependent protein catabolic process (GO:0019941)	510	390	206.99	+	1.88	9.5e-21	1.26e-18
purine nucleoside triphosphate metabolic process (GO:0009144)	68	52	27.6	+	1.88	0.000788	0.0173
positive regulation of proteasomal ubiquitin-dependent protein catabolic process (GO:0032436)	89	68	36.12	+	1.88	0.000129	0.00359
RNA destabilization (GO:0050779)	72	55	29.22	+	1.88	0.000542	0.0125
protein modification by small protein removal (GO:0070646)	126	96	51.14	+	1.88	4.91e-06	0.000184
regulation of translation (GO:0006417)	361	275	146.51	+	1.88	8.38e-15	7.47e-13
protein folding (GO:0006457)	155	118	62.91	+	1.88	4e-07	1.86e-05
protein import (GO:0017038)	146	111	59.26	+	1.87	1.06e-06	4.51e-05
protein methylation (GO:0006479)	125	95	50.73	+	1.87	6.28e-06	0.00023
protein alkylation (GO:0008213)	125	95	50.73	+	1.87	6.28e-06	0.000229
regulation of mitochondrion organization (GO:0010821)	129	98	52.36	+	1.87	4.36e-06	0.000165
ubiquitin-dependent protein catabolic process (GO:0006511)	499	379	202.52	+	1.87	6.04e-20	7.44e-18
retrograde transport, endosome to Golgi (GO:0042147)	79	60	32.06	+	1.87	0.000332	0.00812
endosomal transport (GO:0016197)	212	161	86.04	+	1.87	3.44e-09	2e-07
cytosolic transport (GO:0016482)	133	101	53.98	+	1.87	3.03e-06	0.000117
positive regulation of mitotic cell cycle phase transition (GO:1901992)	87	66	35.31	+	1.87	0.000159	0.00428
DNA-templated transcription, initiation (GO:0006352)	58	44	23.54	+	1.87	0.00208	0.0394
protein K48-linked ubiquitination (GO:0070936)	62	47	25.16	+	1.87	0.00143	0.0288
endocytic recycling (GO:0032456)	62	47	25.16	+	1.87	0.00143	0.0287
protein import into nucleus (GO:0006606)	99	75	40.18	+	1.87	7.01e-05	0.00205
amide biosynthetic process (GO:0043604)	429	325	174.11	+	1.87	4.04e-17	4.19e-15
import into nucleus (GO:0051170)	103	78	41.8	+	1.87	4.83e-05	0.00147
[truncated: 654 more rows]
